# Supplementary material for: Surveying DNA Elements within Functional Genes of Heterocyst-Forming Cyanobacteria
Source: PLoS One. 2016 May 20;11(5):e0156034. doi: 10.1371/journal.pone.0156034 (PMC4874684; doi:10.1371/journal.pone.0156034)
Supplement: S1 Data — The DNA sequences for the four xis genes (from Table B in S1 File) and three genes that were shared across elements (from Table C in S1 File) in the Calothrix rhizosoleniae SC01 genome. (FAS) [file pone.0156034.s001.fas]

>CalSC01_1389
ATGGAGATTTGGGCTTACGCTCGTGTTTCAACTGATGAGCAAGCAGATGATAAAGGCGCA
TTAATCAAGCAAATGCGGCGTTTACGAACTGCTGGAGCGACAAAAATATATTACGATGTG
GAAAGCCGCACCAGTGACAAACGTAAAGGTTTATTACAACTAATTGATGACATTAATACA
GTCGCAATACATAAAGTCTCCCAGTTGCTTTTTATTAGAATTGATCGTCTAACGTCATCA
TCAATGATGTTTTATCAGTTAATGGATGCTTTAAAGAAAAAAGGTATCCAACCGACTGCA
CTAGATGAGCCATTTGATATGTCCAGCATTGGCGGTGAACTTACCATCGATGTACGTTTG
GCTGCGGCTAAATACGAAGTTAAAATGTTGGGAATGCGAGTTAAAAAGGAACGAGATACC
CGCAAGGCTCACAAAAAACCCCATTGGAACGCACCTTTAGGTTTTGTGGTGGATGGGGAG
AAATATAAACGGGATCATCGCCCCTGTATATGTCTAATTGCAAATCAGCAAGAAATGACA
GTTGCTGAATTAATGCGGTTTGTTTTTGATACCTTTTTGACAGTAGGTACAGTATCCCAA
ACTGCCAAACAGCTACATCAGATGTTTGGGATTCAAACTAATGCAGTATCTAAAACCAAA
GATACTAAAGTTAATGTCCTCACACAAGAAGATGAAATTGTCTTAGAAAATATTCATAAA
TCCCGTGGTGGCAGCTTAAATCTGCGTTACCCGCACACAGGGCTAAAATGGTCAGTTTCC
GGATTGCGCTCCATCCTTGTCAATCCCGTTTATGCAGGGGGAACACCCTATAACACCATA
GTTCGTCCCAAAGGACATCGCAAACCCTTTGACGAGTGGGAAGTGACATGGAAAACCCAT
GAGGATGAAGCAATTATTACTCGAGAGGAACATGAATGTATCAAAGCCAAAATCAGGGAA
AACCGCAATAACCGTTGGGCAACAGAACAAAAATATACTAATGTATTTGCGGGGTTAGTC
AAGTGTGCCCACTGTGGTTCAGCTTATAGTCGCCAATGCAAGAAATTAGTCAAGCGTCAA
GGCTTTATTCGCCATCACTACCAATGTAGCTTTTATCGCACTAAAGCTTGTCACAATGGG
CGAATGATTTCCTCTGATAAATTGGAGGAACAAACGATTAACTATTTAGTCAAGGAAGCC
GAGCGATTAGCATCCTTGGTGGAACAAGAAGTTACAATTGCCAAGGAGCCTGGGGAAATC
AAGACTCTGCGGGCATCTTTAAACACATTAGAAGCATTGCCATCTAATCCAGCCATTGAA
AAAGCGAAAGAAGATATGAGGATGCAGATTGCTGATGCGATCGCAACTACAAGTGATACC
TCAAAGCAATATTTAATTGCCAAAGAACGGATTGTACAGGCTTTTTCTAATCCCAGGTAC
TGGCTCTCACTCGAACCCCAGGATAAACAAAATCTACTGAAAGGATGTGTTAAAAGAATA
GTGGTAGATGGTAATCAAGTCACTAAGGTTGAATTGCTGCACTTGCACTAA
>CalSC01_2817
ATGAGCGGACAAAATCAAAACCAGGATGATTGCGATCGGCAAAAATTCACATCTACACAT
GAATATGCAAATGCAGACTCAAAGGACTTGTTCGCCGATATTTTTGCAGATTTTGAGCCG
CACAACACCACAGACGGTAGCTATAGGGGAACAATGGCGAAAATTAAAGCAACAGAGTTA
CATTATCAAGAGGTTTTTGAGCAGAAGTTAGTTGAAGCCAATACTAATTTAAAAAGGGAT
AGGGTGAGAGTTCGCATCAAACAAACTGGTAATTCCCTACAGCTACGAGCGACTTTACCA
TTGAAACCTGATGATTGTAGTAACTCTCAAGGAAAAAGGAAAAAACAGTACGATTTATCC
TTGGGGATACCAGCAAATTTAGAAGGGCTAAAAACTGCGATCGAGGAAAGTTATGAGTTG
GGTAAATTAATCGCTCGCCATACTTTTGAGTGGAGTGAGAAGTATTTAGGAATTAAATCT
AGAGAGAAACAAGAAATAAAAACCATTGGGGAATTATTAGATACATTTGCGGAAAAATAT
TACAAAACTCGTCAGAAAACTATCACTAGCCAAAATACTTTTGCTAACTATACATCTGTG
ATTAAAAGAAATTTGCCTTTAACAACTTTGGCAACAAAAAATAACTTTGAGTCAATTATT
AATTCATTTCAGGGTAATAAAAAGAATGAACTGATTGCAGTAACTTCTGTTTTTATTAAA
ACCTTTGAGTTAGGATTTAAACTGGATGTCACACGGGATAATGTCACCCCTGCTCATCGA
GAAATCCCCGAAGATGATCAAATAGTATCTTCTTTTGACCTATTTGCAAAATTCGCCCTC
AACCGCAAAAATACAAACATTAGTGATGCAATTGACACTTGGGAAATGTGGCGTTGGGTA
TATGGAATGTTAGCAACATTTGGGTTAAGACCAAGGGAACTATTTGTACAACCAGATATT
AATTGGTGGATATCTCCGCAAAATATAGACTATACATGGAAAGTGAATAAAAATACAAAA
ACTGGATATCGAGAAGTTATCCCCTTTGTACCTGAATGGATCAAATTATTTGATTTACAT
AATCCCAAACCATTAAAAATTTTAGAAAAAAAGGTGGCAAAAATTGCATCTGTGCAAAAT
ATTAATTGGATGCGAAGAGATATATCTAGATGGTTTCGGAAAGTGGGAATTGAGTTTCAG
CCCTACGATTTACGTCATGCTTGTGCGATTCGTTCTCATCTTCAGGGAATACCCATCAAA
GCAGCAGCAGATAATTTAGGTCATACCGTTGATGAACATACAAAGACCTACCAGCGTTGG
TTTGGGATTGAAAACCGGAAAAAAGCTTTTGCTGAAGTGATTACTCAGAAATCGTTGATT
GAATTGCAGAAGAATGAAATATTTGCGTTACGGATGGAGAATGAAAGGTTAAAGTTGGAA
GTTGAAAAGTTGAGATTCTCGGAGAATGTCTAA
>CalSC01_3760
atgcgagatttatcaagagcattgggttattgccgggtttccactcaaagacagcataca
gagggtcatgggTTGGAGCGTTACATTGAACGATTAAAGCAATATGGGTTGACTGAAGAG
CAAATACATTGGGACATAGAATCCGGTGCTAGCGAGAAGCGCCAAGGATATAACCAAGTT
TTAGAATTGGTGCGATCGGGTCAAGTTGATAAGATCATCGTACCTTGTTTTGATCGATTC
ACGCGATCGGCTTTAGGTTGGGAAGTTGCACGGGAAGAATTACAGAAATTTGGGGTTGAG
TTGATATTTCTCGACGGTGGAAGTTTGGATTTGGATACTCCAGAGGGTTTATTTACCAGT
AGAATATTAGCTGCTATGTCTGCACAGGTGCGAGACAAAAATAGATATAACGCCATCCAA
GGACATCGATATTTTCAAGAGCAGAGGAAAATTTACCAAGCAATATTCGGTTTTATTAAA
AACGGTGATAGTGTTATTCCCAATACAAAGCAATATAGAAATACAGATAAAACCTATGTA
GATGTGGCTCGTGAATGTGTGGAAATGTTCATTGAGTCCGGGGAATTATCTCAAACCATT
AGAAGACTAACTGAGAAATATGGGCTAGAGCGATTTGGTAAGTATAAATTTGAAGATTTT
CCCAGAGATGTATCTTCATTCCGTCGATGGCTAGAAAACCCCCTATTATGTGGCATGATT
TGTTATTATCCATTCGACTCCCAAAAAAAATTAATCCTACAGTCAAACCATGAAGGGATT
ATATCCATCGCTCAACACCAACACATAGCCCAAATTTTATCTACCCATCCCCGTGGTAGA
CGGAGGTACATTACAAATCCGTTGGTGGGTTTATGTAAATGTGCAAAGTGTGGTGCAACA
ATGGAAAAGCGATCGACAAAAATTAAAGGCAAAACCTACGAACATTTAAAGTGTCCAGGT
GCCTACCCAAAACCACGTCAAGTAAAAAAATGTGACGTACGCACCTATTTTCGCCTAGAA
AATGCTATTGATGCAGCAATTCAAGCGTTAAAGACAAAGGCTGAAAGTATAGCCAATAAT
ATGCCCGTCGAAAATACAGAAGTCGTACCAGCTGAGATATTAGAGTTGCAACAGCAAATT
CTGAAATTGAAGCAACTAAACGACCCCGATTTTGACAGTACGATAACAATAAAAGAACAA
AAATTAGAAAATTTAATCAAAACTTCAGAGTTAAATGTAGTAGCAGATGCCAGCAGAACC
GAAGTTTTGCGTGGCATTGCTATGATTCAGGGATTTTGGGAGGTAGTTACCAGAGAAGAG
TTAACTGCTATCTTTCACGAATTAGTTGAGGAAGTGGTCTGTTCCGTGGCGGATCGATCC
CAATCCTTCGCTGCACGACTCAAAATTTGA
>CalSC01_4808
ATGGGTTCTGAGGAATTTGAGTCTTGGGGTTATGCGAGGGTTTCAACAGACGAGCAAGCA
CAGGATACAGATGCACTTCTCAAGCAAATGCAGAGGTTGAGAGATGCTGGGGTTGGGAGA
ATATTTTTTGATATTGATAAACGCACTAAGCATGACCGTAAGGGCTTGCTGAATTTAATT
AAAGCAGTCCAGGAACTTTCAGTAAATCATCAGATTAGATTTTTAAAATTTACTCGATTA
GATAGAGTTGCAGCATCACAAGTCATTTTTTACCAACTGATTAGCGAGTTACAAAAGAAA
AGAATTAAACCAGTCGCTCTTGATGATCCGTTTGACTTAGATTCAGTGGGAGGGGAGTTG
ACGGTTGATATTCGTTTAGATGTAGCCAAGCATGAGGTAAAAATGCTGGGCTTGCGAATT
CGGAAGGAACGGGAACTGAGACGCAAAGCTAAGAAAAGTAATTTTTATGCCCCATTTGGT
TATAAAACTGAAGAAGATAAATACATTTTGAATTATGATCCATGTATTTGTTTAATAGAT
AAAAAACAAGAACTATCAGTAGTTGAAGTTGCACAATTAATATTAAAAGTATTTTATCAG
GTTGGCAGTTGTACCCAAACAGCCAAAAAGTTAAACGAGTTATTTGGGATTAGTTCACAA
TGTTCGGAAAAATATATCCGGAAATCAGGTAATTACTTTATTGATGAAGATGATCAGCTT
ACACAAAAAACATTAAATAAAAAAGTAGATAAAAAGTCTAATGCTGGGCTGCGTTACCCA
TACTCTGGACTCAGATGGACTACAACTGGTATTCGAGATTGGTTGACTAATCCTGTGCTG
GCTGGTGGCACTCCCTATGACACAATTAAGGAAAATGGGTCGAAAAAATCTTTTGACGAT
ATTAAGGTTTTTTGGAATACCCACGATGACCGAGCATTAATTACATTTCAACAGCACCAA
GAAATTAAAGCAATTATCCGTAGTAATAGAAAGAATGCTTGGGCATCACATCGGGATAAG
GAATCACACAAAATCAATATTTTTCAGGGTTTAATATTCTGTGCCAAGTGTAATGCTAAA
TTTGTGAAAGTTTCTACCTATCAATCTAAAAAAGATCACAGATTTAAATCATATTACCAA
TGCACTTACTATTTAAAAAATGGTATGTGCCATCATAAAACAGCAATTACCAATTTCCAG
CTAGAAGACCAAATTATTGATTATTTAGTCATGGAAGCAGAACGGCTTTCTGTATTGGGA
GAGTATACCAATACGACTGTAACAGAAAGCAAGGAATTAGTGGAGCTGCGATCGCAACTC
CAAACCCTTGAATCTATTCCCGGTAATAATCCCGCCATCGAGACTGCTAAAGAGGGATTG
CGTCTACAAATTGCCGAGATGCTGGATACAGAAGCACAAAATAACCAAGTGCAGCTAATT
AACCGAGAAAGGATTATATCCGCCTTCAGCAGCCGAGAATTTTGGCAAAGTATCCAAAAT
CCTGTAGATAAAAAACGACTGCTGCGGGAATGTATTACTTATGTGGTTGTGGATGAGGGG
AAAGTGGTAGATGTGAAGCTACGGATTTAG
>CalSC01_2000
ATGGTACAAGCACAACCTCAAATCCTGACTTTGGAGGAGTTTCTGAAGCTACCGGAAACG
AAGCCTGCTAGTGAGTACATTGATGGAAAGATTATTCCCAAGCCCATGCCTCAAGGAAAA
CATAGTCGTATTCAAGGAGAACTTTTACCCGCTATCAATAGTTTAGTTAAGCCTGAAAAA
ATTGCTTGTGCATTTCCGGAATTACGCTGCACCTTTGGAGGTCGCTCAACAATACCTGAA
ATTTCAGTATTTGTTTGGCATCGAATTCCATGTGATGAGAATGGAGAAATTGCAAATGTA
TTTTCCCTAGCACCAGATTGGACTATTGAAATCTTATCTCCCGACCAAAGTCACACAAAG
GTAACAAAAAATATTCTTCATTGCCTCAAGCATGGAACCCAGATAGGTTGGCTGATTGAC
CCAGAGGAAAAAACTGTGTTTGTTTACCATAGTAAACAAGAAATTGAGGTATTCGATCAA
CCCGATATGTTACTTCCTTTACCATCTTTTGCGAGTGGGCTAAATCTTACAGTGAAGGAT
TTATTTGCCTGGTTATTACTGTAA
>CalSC01_1267
TTGTTTCCTCTCAAACATACTTTAAAGAAAGTCATGGAAAATGATGAACGTCAGCCGATT
GAAAGGAGCGAAGTCTTTACTGTCAAGCGTCAAACTGCCAAAATTGTCTGGTGTGAGATT
AAGTTTATTGATACCCAAGAAGAACCACGGGAGGCTTTTTCCCGGACTTGTGTTGGTCTT
GGTTCCAATATTCAGTGTTTGATTACCTTTGATTTTTGGGTTGACCAAGCAGAGCAATTA
ATACCTATTTGGGATGAAGTTATGCGATCGCTCACTCTGGGTTTATATATCCGTGATCCC
AGAACTGGTTTAGCTTTCCCCGACTGA
>CalSC01_1239
ATGAAAGACCTCACTCGTTATCGAAACATTGGTATCTTCGCCCACGTAGATGCAGGGAAA
ACCACCACCACAGAAAGAATCCTCAAGCTGACCGGTAAAATTCACAAAATCGGTGAGGTA
CATGAAGGTGCGGCAACAACGGACTTCATGGAACAGGAACAAGAGCGAGGTATCACCATT
CAGTCCGCCGCAACATCTTGTTTCTGGAATGACCATCAATTTAATATCATTGACACTCCT
GGTCACGTTGATTTTACCATTGAGGTTTATCGTTCCCTAAAGGTACTTGATGGCGGTATT
GGTGTATTCTGTGGTTCCGGTGGTGTGGAGCCACAGTCGGAAACCAACTGGCGTTATGCC
AATGACTCTGAAGTTGCTCGCATCATCTACGTTAATAAACTAGACCGTATGGGTGCTGAT
TATTACCGGGTTGTTGACCAGGTAGATAAGATACTTGGTGCTAAACCCCTGGTAATGGTA
TTACCTATTGGTTCTGAGGGAGACTTCGTTGGGGTCGTGGATTTACTGACTCGTAAGGCA
TGGGTATGGGATGATTCTGGAGACCCCATGAATTATCAAATCCAGGAAGTTCCTGCTGAA
ATGAAGGATGATGTGGAAGCTTACCGCGAACAGCTGATTGAAATGGCGGTGGAGCAAGAC
GATGAACTGATGGAAAAATACCTGGAAGGGGAAGAACTCACACTTGATGAGATTAAGGGT
TGCATCCGTAAGGGAACCATTAATCTTTCTTTCTTCCCTACCTACTGTGGTTCCTCCTTC
AAAAACAAGGGTGTACAATTAGTTCTGGATGCGGTTGTAGACTACCTACCTAACCCCACA
GAAGTTAAAGCCCAGCCAGAAGTGGATTTGGAAGGAAATGAGACTGGTAATGTGGCGATT
GTCGATCCAGAGAAGCCCATGCGCGCCCTAGCGTTTAAGATTATGGATGATCGCTTTGGT
GCTTTGACCTTTACCCGTTTGTACTCTGGTACTATATCCAAAGGTGATACAGTCCTTAAC
ACTGCTACCGGAAAAACCGAGCGTGTTAGTCGTCTGGTGGAAATGCACGCCGATTCCCGA
GAAGAAATCAACTCGGCTCAAGCAGGGGATATTGTGGCAATTGTAGGGATGAAGAATGTC
CAAACCGGACATACCCTGTGTGACCCCAAAAATCCCGCTACTCTGGAACCAATGGTATTT
CCAGACCCTGTAATTTCCATTGCAGTTAAGCCCAAGAAGAAGGGTGGTGATGAGAAGATG
GGTATGGCATTGAGTAAAATGGTTCAAGAAGACCCATCCTTCCGGGTGGAAACAGACCAG
GAAAGTGGTGAAACCATCATCAAGGGTATGGGTGAATTGCACCTGGATATCAAAGTTGAT
ATTCTTAACCGTACCCATGGTGTAGAAGTGGAAGTGGGTAAACCCCAAGTAGCATACCGG
GAATCCATTACCAAAGTCATTCAAGACAGCTACACCCACAAAAAGCAGTCCGGTGGTTCC
GGTCAATATGGTAAAATTGATTACACCATTGAACCTGGTGAAGTTGGTACTGGTTTCCAG
TTTGAGTCCAAAGTTACTGGTGGTAACGTACCTAGGGAATTTTGGCCTGCTGTGCAAAAG
GGCTTTGAAACTAGTATTGACAAAGGTGTACTGGCAGGATTCCCTTGTGTAGACGTCAAA
TTCACCCTTACAGATGGAGCTTACCACCCTGTTGACTCCTCCGCGATCGCTTTTGAAATT
GCTGCTAAAGCTGCTTATCGCCAATCCTTACCTAAAGCGGGCCCACAAATGCTAGAACCC
ATTATGAAAATTGATGTGTTCACTCCAGAGGATTATATGGGTGATGTGATTGGTGATTTA
AACCGTCGTCGCGGCATGATTAAGTCCCAGGATCCAACACCTACAGGGGCTCGGATCAAA
GCGGATGCTCCTTTGAGTGAGATGTTTGGTTATATCGGTGATTTACGTACCATGACTTCC
GGTAGGGGTCAGTTCTCTATGGAATTCTCCCATTATGCTCCTTGTCCAGCTAATGTAGCG
GAAGAAGTAATTAAGGAAGCGAAGGAAAGAGAGGCTGCTACTGCTAAGTAA
