# Supplementary material for: Surveying DNA Elements within Functional Genes of Heterocyst-Forming Cyanobacteria
Source: PLoS One. 2016 May 20;11(5):e0156034. doi: 10.1371/journal.pone.0156034 (PMC4874684; doi:10.1371/journal.pone.0156034)
Supplement: S2 Data — The seven contigs from the Calothrix rhizosoleniae SC01 genome that contained part of an element. (FAS) [file pone.0156034.s002.fas]

>CalSC01_contig00132
AGTAGGGGGAGAAACCCTATATATTTTGTACGTTATAATTTTTTGCCTGTAAGTAGCGGA
AAGTGGCGGTTTCGCTATGCCTATTCGTGAAGGTAAAGCACAAGAAATCTACATCGTTAC
CTCTGGTGAGATGATGGCGATGTACGCTGCAAACAACATCGCTCGTGGTATTCTGAAGTA
CGCTCATTCCGGTGGTGTACGTCTAGGTGGTTTAATTTGTAACAGCCGTAAGGTTGACCG
TGAAGACGAGTTGATCATGAACTTGGCTGAAAGACTCAACACCCAAATGATCCACTTCGT
ACCTCGTGACAACATCGTTCAACACGCAGAATTGCGTCGTATGACCGTTAACGAGTACGC
TCCTGAAAGTAACCAAGCTAAAGAGTACGCTGCATTAGCGAAGAAAATCATCAACAACGA
CAAACTCACCATTCCTACACCAATGGAAATGGATGAACTAGAAGCTCTGTTGATTGAATA
CGGTCTATTAGATGACGATACCAAGCACGCAGAAATCATTGGTAAGCCTGCTGAAGCTAC
TGCTAAGTAAGTAGTGCTGTAGTCACAGCGAAGTAGGTTCAACAGATGAGGAAAGTGTGA
AGTATGAAGTATGAAGTATGACATTGATTCTACTCTCAGCCTTCATTACTTCTCCTCTCC
TTCCTTCCCCTTTTCCATCCCCTAGCCATCATTCCATTCCCCCATCCTAAACACTAAATA
GAGGCAGACTATGACACCTCCTGACAAGAATCTTGTAGAAGAACATCAAAAGCTAGTTGA
AGAGGTACTCCAAGCTTATCCTGAGAAAGCACGCAAAAAGCGTACCAAACACCTCAACGT
TCACGAAGAAGGTAAGGCTGATTGCGGTGTTAAGTCTAACATCAAATCCATTCCTGGTGT
AATGACCGCGCGTGGTTGTGCTTATGCAGGTTCCAAGGGTGTGGTTTGGGGACCTATCAA
AGATATGATCCACATTAGCCACGGTCCCGTTGGTTGTGGTTACTGGTCTTGGTCTGGTCG
TCGTAACTACTACGTTGGTGTAACTGGTGTCGATTCTTTCGGTACCATGCATTTCACCTC
CGACTTCCAAGAACGGGACATCGTTTTTGGTGGTGACAAAAAACTTGTCAAAATCATCAA
CGAAATCGAAGAACTCTTCCCTCTCAACAATGGTGTTTCTATCCAGTCTGAGTGTCCCAT
CGGTCTAATTGGTGATGACATCGAAGCTGTAGCTAAGAAGACATCTAAAGACATTGGTAA
GCCTGTAATTCCCCTACGTTGTGAAGGTTTCCGGGGTGTGTCCCAGTCCTTGGGTCACCA
CATTGCTAACGACGCTATTCGTGACTGGGTATTCCCCAAGTATGACGAAGCGAAGAAAAA
CAATAGCCTTGATTTTGAACCTGGTCCCTACGATGTATCCTTAATTGGTGACTACAACAT
CGGTGGTGACGCTTGGTCTAGCCGTATGTTGTTGGAAGAAATCGGCTTGCGCGTAGTTGC
TCAGTGGTCTGGTGATGGTACTATCCAAGAGTTAGTCCAAGGTCCTGCTGCTAAGTTAAC
CTTAATCCACTGTTACCGTTCCATGAACTACATTTGTCGTAGTTTGGAAGAAGCTTATGG
TATGCCTTGGATGGAGTTCAATTTCTTTGGTCCTAATAAGATTGCTGCATCTCTCCGTGA
AATTGCTTCTAAGTTTGACGAAAAAATCCAAGCAAATGCTGAGAAAGTAATTGCTAAGTA
TCAGCCAATCATGGATGAAGTACTTAAGAAGTACCGTCCTCGCTTAGAAGGTAAGACCGT
AATGCTGTATGTTGGTGGTCTGCGTCCTCGTCACGTTGTCCCCGCATTCCAAGACTTGGG
TATCGAAGTTATCGGTACTGGCTATGAGTTCGCTCACAATGACGACTACAAGCGTACCAC
TAACTACATTGATAACGCGACCATCATCTATGATGACGTAACTGCTTATGAATTCGAGGA
GTTTGTGAAGCACAGACATCCTGACATGGTTGCTGCTGGTATCAAAGAGAAGTATGTCTT
CCACAAGATGGGTCTTCCTTTCCGTCAAATGCACTCTTGGGATTACTCCGGTCCTTATCA
CGGTTATGATGGATTTGCTATCTTCGCTCGTGACATGGATATGGCGCTCAACAGCCCCAC
TTGGGACTTAGTTGCTACCCCTTGGAAACAAACTGCTGCAAAAGCTAAGGCTGCCTAATT
CTTGAAATATATGGATAGCCTGGGGTGTTCACCCCAGGATGTGAGGGAGGAATGGTGAAT
GCTGAATGCTGGATGAAGGATGAATTTCATTCATTATTCATAATTCATCACTCGTAACTC
CCTCCAGAGGTGACAACCCAATGGCTATCCCCCTTACCAGCTAATTACTCAGAAACTAGA
GAGATACATCAATGCCACAGAATCCAGAGAAAATTGTAGACCACGTTGAGCTATTTCAAC
AGCCTGAATATAGCGAACTATTCAAGAATAAGCGAGAACAGTTTGAAGGTGCACACCCCC
AATCAGAAGTTGAGCGGGTTTCTGAATGGACAAAAAGCTGGGAATATCGGGAAAAGAACT
TTGCTCGTGAAGCTTTAACCGTTAACCCTGCTAAAGGTTGTCAACCCTTAGGAGCTATCT
TTGCTGCAGTTGGTTTTGAAGGTACTTTACCTTTTGTCCAAGGTTCTCAAGGTTGTGTAG
CTTACTTCCGTACCCACCTTAGCCGTCACTACAAAGAGCCATTTTCTGCCGTATCTTCTT
CTATGACTGAAGATGCAGCCGTTTTCGGTGGTTTGAATAACATGATTGATGGTTTACAGA
ACTCTTACCAGCTCTATAAGCCTAAAATGATTGCTGTTTCTACTACCTGTATGGCTGAGG
TTATCGGTGATGACTTGGGTGCATTCATTACCAACTCTAAGAATAAAGGTTCTGTTCCTC
AAGAACTTCCCGTTCCTTTTGCTCATACTCCCAGTTTCGTAGGCTCTCACATCACCGGCT
ACGACAATATGATGAGAGGTATTCTTTTAAACCTGACTGAAGGTAAGAAGAAGAGCACCA
GTAATGGTAAATTGAACTTTGTTCCTGGTTTTGATACCTACACCGAAAATAACCGTGAAA
TTAAGCGGATGCTCGGTTTAATGGGAATTGACTACACAATTCTCTCTGACAACAGCGACT
ATTTGGATTCTCCCAACAACGGCCAGTACGATATGTATCCTGGTGGTACTAAGCTGGAAG
ATGCAGCAGATGCTTGTAATGCTAAAGATACTATCTTTTTACAGCACTATGCTACCGTTA
AAACCCAAGAGTTTGTTAAGAAAGAATGGAGTCAAACAACCAAGGTTCTACGTCCTTGGG
GTGTTAAGGGTACTGATGAATTCTTGATGGCATTGTCAGAAATGACTGGTAAGCCCATTC
CTCAGGAGTTAGAAATAGAGCGCGGTCGTTTAGTTGACGCAATGACTGACTCTTATGCGT
GGATTCACGGTAAGAAGTTCGCTATCTATGGCGATCCCGATTTGATTCATGGTGTTACCA
GCTTCTTGCTAGAATTGGGTGCTGAACCTGTACACATTCTCTGTAACAACGGTGAAAAAG
CATTTCAGAAAGAAATGGAAGAAATGCTCAGTGCTAGCCCCTTCGGTCAGCAAGCTAAAG
TTTGGATCAAAAAAGACTTGTGGCACTTACGTAGAGTAATGCGCTTCCTATCAGGTTAGT
TTAGTCCATGTGTCATATCATGTCTGCCTGATTACTTATGATATTGCCATCCATGCAAAA
ATCAACCAAACTCTTTCTTCCCTTGCTCCCTGCTCCCTGCCCCCTTGCAGTCTTAACCGG
ACATGATATCAGATCAGGGATTTGGCTCCTAAAGCAAAAGCTAAATATCAATTTTTATGA
ACCAGGATGACTTAAAACATAACTTTGATGAATAATAATGATTACTTATTGATAAATTTA
TAGATACAAATATCAGTAAAATTTATATTTAGCCCTTCAACCTAGATATGAATGAAATTT
TTATCACAAAAATTTGATAAAAATTTTAATTTGTCAAGTATAAATATGCAATTAATTATG
CAGTAACTAGCTAGACCTAAGAATAAAAAATTTAGCATAATAATGAATATTGCAGCCAAG
CTGCCAAAAAGTTACGGTTAATATATTAAGATTTTTAAATTCATCCCCTGAGGACTTATG
TAGAAATAATCTGTACAGCTTTTATATGGAAACTATATTTATAACCTATTTCAGATAAAA
TTTGTACAATTTTATTTTTGTATGATGCCTTATATCATTACAGATGGTACTAAGCTTGCG
TGCCACCAAGAAGGAAATTATTTTTTGTTGGAATATAGACTTTTATCTATACATGTAGGA
GGTGGATGGAGAAAGATAAGGGAATGCCATTTGCTCTTAGATTGAGAAATCTGAAAGATT
GCAGTATCTTATATTTACCCCCATGTATTTTGTTTAAGTTACATATATTTTGTTTAAGTG
GTTAGCTTATGGCGAACGTGATAGCATAAAATTGTAGATTTGGTTGTTCGGGCCGGTGAT
AATTTACGAGTTCAAATGTCAAGGGAACGATAAGCGGTATCGTGTAATAGATAATGCTAT
TTGCACTAGCCAATTTATCCCAAATAAATGTTTGCGTTACTGGATGGACAGCAAAGATTT
AAAGCTTGACAAGTATGTTCTTAATAAATATTGTGCGGTATTAGCCACCGATTTTCCCTT
TGCCAATGAGCTTAATTTAATGGCTCTATCATCTGCTGCAGAACCTGCTTGGAACTCAAT
AGCAAGGTTTTACAGCAACTGTAATAAAAAATTCAAGGTTAAGAAAGGATTTCCTGATTT
TAAACATAATTGTCGCTCAAGTGTGGCTTTAAAGTGAAAAAATCTCTATCTCTATCTACC
ATCACTCATGTATGCCTAGATTGCGGATACATGGCATACAGAAGCATAAATGCCAGTATC
AATATTTTGAGACTAGGATTTAGTACTATGAGGCACACGGAAACTTATGCTACAGGAGAT
TTACCCTCTTGGGCAGTTACAAGTCTACTGTCTAAAAGCAAGTCTGTGAATGTAGAATCC
TCGTTTATTTAGAGGAGGAGTGTCAAAACTTCGATGTTTTTACCCCATTAATGTTCATAC
TCTTATCATTCCTATAAATCATGAAAACTAATACACATAATCCAAAATATTCATCATCAA
AATTCACTAAATTTTCTAGGTACAAAAATCTAAATCGTTTACTATTTTGGTTTTTGGGAT
TTATTTTTCTTGGAGGAGCAGTCCATACAGTCCACTCTTTATTTACTGCTAATATTACCC
AAGCACAAAATAAATTTTTGACTGCTCCAGTGACAAAACAAGACCTAAAAATGATAGTTT
CGGTCAATGGTACTATTGAGCCAGAACGTACAGTTAATGTCAGTCCAAAAAATGCGGGAG
TTGTCAAAAAATTATTAGTTAAAGAAGGTGATTTGGTCAAAAAAGGGCAAATCATTGCCT
ATATGGATGACTCAAATCTACAAGGAGATCTCCTCCAAGCTAGAGGAAAATTAGTTTCGG
AAGAAGCTAATTTACAAAAACTAATTTCAGGGAACCGTCCTGAAGATATAGCTCAAGCTG
AAGCACAATTAGAGGAAAGCCAAGCAAATCTGAAAAAACTAATAGCGGGAAATCGTCCTG
AAGATATAGCTCAAGCTGAAGCACGTTTTCAAAGCTCGAAACTGTCTTTGAAGAAAGCTG
ACGAGGAACTCCAGCGATATCAAAAATTATTTAAAGAAGGTGCAATATCAAATCAAGATT
TTACTACTTATCAAATAGACCGAGATAAAAGTCTATTAGAAGTACAGGAAGCTAAAAAAG
CTTTAGCATTACAACAATCAGGTACCCGTAAAGAAGATATTGAACAAGCACAGGCAAAAG
TTAAACAATTACAACAAGCTTTAAAATTAATTAAAATCGGCAGCCGAAAGGAAGATATTA
AACAAGCACGGGCTCAAGTTATCTCTGCACGCGGTTCCTTAAAGACTATACAAGCTCAAA
TTAACGATACAGTCATTAGGGCACCCTTTGATGGTTTAGTAGCCAAAAAATATGCGGATC
CAGGTTCTTTTGTGACACCAACAACTGCAGGAAGTGCTGTCTCTTCAGCACTGTCTTCTT
CGATTTTATCACTAGCATCAACAAATCAGGTGGTAGCAAATTTATCTGAATCAAATATCT
CCAAAATTAAGATTGATCAACAAGTAAAAGTTGCAGTAGATGCTTATCCAGAAAAGAAAA
TTCAAGGAAAAGTCTCACAAATTGCATCTCAAGCAACTATTGAGCAAAATGTCACTAGCT
TTGAAGTAAAAGTAGATATCACTTCTGATAATGAAAAAATATTAAAATCTGGAATGAATG
TAACTGCTGAATTTCAAGTTGGTGAATTGAAAGATAGTTTAGTTGCTCCAACTGTTTCCA
TTGTGCGTCGAAAAAACCAAAGTGGTGTCTTTATTGTTGGGGCAGATAAAAAACCCAAGT
TTGTCCCGATTGAAACTGGTGTTACAGTTAAAAATAAAACTCAAATCCTTTCTGGAATTA
CTGCTGACAAACAGGTTCTAATTAGTTTCCCCCCAGGGATGAAGCCTGATTCTCAACCAC
GAGGTATGTTCCCACCTGCTCCATAAGTAAATTGTAGTCATTTCCAAATACTCTGATTGA
GTACTTATGATTTACTTAAGTGTCACAATCCGATCAAATCAAAGTAGAGGGTAAAATATC
ATTAGATAGATATTTAAAAGCTAGATAAAACTGAATTTAATGGGACTAGTTGGCATTAAA
TATATCGATATTGAGAGATGATTAATGGTTTTAAAATCACGTAAAACTGAAACTTCTATT
TATTATATAGAAATCTTTTCAATGGCAATAGAAGTGCTGTGGAGTAATAAATTACGCACA
GGACTAACTATGTTAGGGATGATTATTGGGATTTCTTCCGTAATTGGTATTACTTCTATC
GGTCAAGGTGTACAGAAAGCTACAGAAAAAGAGATCCAATCGCTAGGTACAAATGTATTA
CAAATATTTGCTGGTGCTGCAGTTAGAGGTAATATTAGTCAAGGATTGGGTTCAACAAGT
ACTTTAACTTGGGAAGATGCGAAAGCAATTGCTTCCCAAGCTGTATCTGCTGACGTTGTT
TCTGCCTATTTACAAGGTAAAGAACAAGTTGTTTATGAAGATAAAAATACTTCTACAAAT
ATTTATGGTACTGATCTAAATTATCCCGAAGTTAGAAATACTTATCCACAGGAAGGAAGA
TTTTTTAATCAAGAAGAATTAAATGATAGTAAAGAAGTAGCAGTTTTAGCTCCTACTGTT
AAACGTAATTTATTTGGAGATAAAAAGAACATTGTTGGTAAAGTAATTAGGATTAAGGGT
GAAGCTTATAAAATTATTGGAGTCATGGAAGCTAAGGGCTCTCAAGGTCCTACAGATAGA
GATGATGCAATATATATTCCCCTCACAAGTATGTCAGCGCGAATTGTAGGTAATAATGCT
TTATCTGGAATTTCAGTTAATAATATTTTAGTAAAATCTAAGACTCAAGAACAACTTATT
GCGGCTCAATTTCAAATTACAAATTTGCTACGTATTCGCCATAATATATACCCACCTCAG
GAGGATGATTTCCGAATTACCAATCAAGCTGATATTATTAAAACTTTTACTAGTATAGTT
GGCTTGTTGACAGTTATGGTAGTTGCGATCGCGGGAATTTCTTTGGTAGTTGGTGGCATT
GGGATTGCTAATATTATGCTCGTTTCGGTTGTGGAAAGGACGCGAGAAATTGGCATCCGT
AAAGCTGTGGGAGCAAAGAATTCTGCAATTTTAAATCAGTTCCTAGCTGAGGCCATTATT
ATCTCTAGTATAGGAGGTGTAATTGGTATGGGGGGTGGTATTTTAATTGCTTCTGTTGCA
TCATTAGCTTTTAATATCCCTTTTGTCATTTCAGTTTCATCCATCGTTGTTGGTTCTGGA
CTTTCATTCAGTGTAGGTTTATTAGCTGGAGTTATTCCTGCTCGCAATGCATCTAAATTA
GACCCAATAACAGCTTTACGTAGTGATTAATTATGGGCTTATACTAATAATTTATGCTGG
TTAATTCAGCTAATCAATAAAATATATAACTTAGAGCGTGCCATTTTTTTCACCAGCCCA
TATCTTGTCTCCGAGTAATAATTTAGTATTTTTGATGGACAATAAATAAGATGATTTATC
TCGAACATATTAAAAAAAATTATCACTTGGGGGAAGCTAGTATTCCCATACTCAAGGGCA
TTAATTTGTCTATTGAAGAAGGGGAATATGTTTCTATTATGGGTGCATCTGGCTCAGGTA
AATCTACATTAATGAATATTCTTGGTTGTTTGGATAGACCAACAGAAGGAAAATATATTC
TTGAAGGCAGAAATTTAAGTAGTTTTAATGATGATGACTTGGCATATATCCGCAATCAAA
GGATAGGTTTTGTATTCCAACAATTTAATTTATTGCCTCGTGCAACAGCTATAGAAAATG
TGATGTTACCAATGATTTATGCTAGTGTTTCTAGGCGAAAACGCCGTGAATTAGCAGAAA
AAGCGTTGACAAAAGTAGGACTAGTTGAACGCATGTTTAACCGTCCAAATCAACTTTCTG
GAGGGCAACAACAAAGGGTAGCGATTGCACGGGCATTAGTTAATCAACCAGCTTTAGTTT
TAGCAGATGAACCTACGGGTGCGTTAGATTCTCAAACATCTCAAGAAGTGATGGATTTGC
TATCAGAATTAAATGAACAGGGAATTACCATTGTGATAGTAACTCACGAACAAGAGGTTG
CAGATCAAACCAAAAGAGTTATCCGAGTTCAAGATGGTTTAGTTCTCAGCCCTTCAGACA
AAGCAGAAGGCAGAAGGCAGGAGGCAGGAGGGAAAAAATAAGTTTTAAGGTAAGCCTTTT
TGCCTTGCCTAATTTCAACTTTCTGCTTCCTTCAAATCTTAATTCTAATCTTGTCAGTAG
AATCTTGAATAAAATAATTATATAGGCACAGAATCAAAAATAGACATCTCCAAAGTAATA
AAGATTTTGGAGATGTCTATTTATATATTTAAACTGATATCTGTTACCGTAATATCGCAT
TCAGATCAGTTTTAACATTATTTGCTAATTGTAAGGAATAGAGATTTGCGTATACTCCCC
TTTGATCCATCAATTCTGTATGAGTCCCTTGTTCGATGATTTGTCCTTGCTGAATAACTA
GTACCTTATCTGCGTTGGTAACAGTAGACAGACGGTGAGCAATAATAAAGCTGGTACGAC
CTTCAAGTAAATTAGTGATTGCTTGTTGGACTAAATTCTCTGTTTGGTTGTCAATATTAC
TTGTTGCTTCGTCCAAAATCAGGATTCTTGGGTTGATCAAAACTGCACGAGCTATGCTAA
TTAGCTGTTGTTGTCCTTTACTTAAATTTACCCCACGTTGTCCTAATTGTGTTTCATAAC
CTTGGGGCAAACTCAAGATAAATTCATGAATATTGGCAACCTTTGCCGCGTTTTCAATTT
CTGCTATTGTTGCTTGAGGATTTCCAAAGGCAATATTTTCAGCAACGCTACAGCTGAAAA
TTACAGTATCTTGTGAGACAATACCAATTTGACGGCGCAAACTTGCTTTTGTGACTTTTC
TGACATCTATGCCATCGATTTTGACTGCACCATCTGTGACATCATAGAAGCGAGATATCA
AGCTAATTATTGTAGTTTTTCCTGCACCTGTTGCTCCAACTAATGCGATCGCTTGCCCTG
GTTGAGCATCAAAGTTAACTTGATCTATACCCTCATCAACTATGAAAATTTTGTCAGCAT
TTCTAACTATATTACTAATACGTTGGGTAATATAAATTAAGGTGTGTTGACGTTGCTCCA
TGAGAAGATTGAAGGATTTTTGAATTAATGCTCCTGTTTTGGCATCAACAGCAGAAAGGC
TCTCATCTACAATCAGAATTTTGCAATCATTGAGTAATACGCGAGCAATAGCAATTCTCT
GTTTTTGTCCCCCTGATAAACCAATTCCTCTTTCCCCAATTACAGTATCATAACCATCAG
GTAAACTAATAATAAAATCATGAATTTGAGCAAATTTTGCCGCTTCAATTACCTGGGATA
GGGTAGCATCTGGTAATCCGTAAGCAATATTTTCACGAATAGTTCCAGAAAATAAATTTG
CATCTTGGGAAATAAAGCCAATATGAGAGCGCAAACTACTTAAACTTAAAGAGCGAACAT
CATAACCATCAATCTTAACTATTCCCTGGGTTGGGTCATAAAAGCGTGGTATCAATTTAG
CAATTGTACTTTTACCTGATCCAGTCATTCCTAAAATAGCTACTGTTTCCCCTGGCTCAA
TATCAAATGAAATATTATCGAGGGTATTTTCTTTAACTTCGGGATAGCAGAAATCAACAT
TTTCCAAAGAAATTCTCCCTTCACATTCGTTCAAAACAATTGCATCGGGAGATTCCTTAA
TTTCAATATCTGCATCTATAACTTCATAAATCCTCTCAGCTGATGCTGCTGCTTGGGCTA
CTAATGAGGAAGCGAAACTAGTCTGGAGAAGTGGTTGGATAATAAATACTAAATATGAAT
TAAATGCAATCAATTCACCAATAGAAAATCTGTTGTTAATTACCTCTAAACTTCCAAGTC
CTAAAATTACAACTGCCAGTAAATTACTTAATAAAAAGATGACAGGGAACGTATTCCGCA
GTGCATAAATAGTTTTCAGACTGGTTGAGAAAAACCCTTGGTTGGCGACGGTATAACGGT
TTACTTCCGTTTCTTCACGGACAAAAGCTTTAATGGTACGTACACCAAATAAATTCTCTT
GCAATACTCCATTTAAATCATCCAGTTGCATCTGCATTTTACCGAACAAGGGAGCATTCG
TTTGAAAGAATTTGCCCAGTAAAATCATGGAAATAGGTATAATTGACAATGCTATGAGGG
CGAGTTTCCAATTCATTACCAGCAAAATGATGATGCTGGTTAATAGCACGATCACAGAAC
CAAAAATTTGCAGGAGGGTTGTACCAATGAAAACGCGAATTTGTTCAATATCGTTACTAA
CGCGGGTCAATAATTGGGATGCGGGGGTGCGCTCGTGGTAACTTAAGTTTAGATGCTGGG
CTTGGGTAAAAAATGCATTTCTGAGATCATAAGCAATACCTTGAGATATAGCCTCTGCCA
AAAAACTTTGACCAAAATTGAACAATCCCCGGATCACAGCCAGCAGAACCATTAATCCCC
CACAAATAAAAATCACCTGTAGGTCCTTTTTGGCAATACCCGCATCAATTCCCCAGCGAA
TTAATTGAGGGGTTAAAATATTCGCAGCCGTCAGCATTAACAAACTGGCGATCGCACCAA
ATACCATTCTGGGATATTTCCCCAACTTTGCTAAAACTTGATTAAGCGCTTTAATTGATA
CATCTGGTTGTTTTTTCATAAGTAATATGTCTAGTATTTGTTAAAAGAGCCAATTAGTCT
TAGTTAGGCTTTGCATAAGTGGGGGATGGGCATTGCTGAATTCAGGTATGAAAAGTTTTA
AGTACCTGATTTTTCCCATTTCATCCTGCAAATCAGCAACACCTTTAGTTAAATCATATT
TGCATTACATAAATCAACTTTATCCTGGGGGATTGGTGTTTCGCTGATTGGTACAAATTG
ATTTTGCTGGACTTCATTTGCTGTTAATAGGGAAGTCAGCGCATTAATAACATAATTACT
TTCTTGGAGACTGTCAGTAGCTTCTTCGCCAAAAAATTGCTGTAATCCTTGCAATTCCGA
AATTAAAGAGTCTCGATCCCCCTGGACTACTAACTGTGCTATTCTATTATTAGTATTTGC
CAAGCGAGCGATCGCATCCCGTCTTTCTGGGGTTGCTAGGATAATATCTGCAACCATTGG
TGCAGATTGAGTAATTAAGCGGCTAATTATACCAATTTCTTGTCTGTAAATAGGAGTGGA
AAAATCTAAAGTTCGGTTGATATCCACCTTTTCTTCTGATAGAAAAGCACCGGAACTAAG
GGTGATAAAGTGGCGGATTGCTTGCACAATCACCATCACTTCATCATGCTCTTCAGGTGT
AGAGAAAATCAATTTTCCCCCTTCACCTACCATCAAATTTAAAAACCAGTGGAACTGCTC
TTCCAATCGCCCTGGAGACACTACAATTTTTTGAGATAGAAAGGATGTCACCCCAGGGCC
AAACATCGGATGTAAGCCCATGACAGGTCCGCTATGGTGGGATAGCATGGCTTGCACCAC
AGAAGATTTGATACTGGCGATATCGGCTAAAGCTGTAGTTGGGGAGAGGTATTGAGAAAC
TTTACGAATTACTTCTAAGGTATATTCAATGGGAACACAAACCAGAACTAAATCGACTTG
ATTTAGTAAATATTCTGCTTGATCCCAATCTCCAGTATCCAAAATGTTAACATGATGTCC
GGCGGCAAATAATTGCTGTGAAAAAAAACGCCCCATTGCGCCTCTACCACCAATTACAGT
TACTCGTCGTGGTTTAGAAGGTATTAAGGATGATTTTTTATGAGCAAGAGCAGCAATACA
ACCAACTAGGATATTTTGCCAGATAAGGGTGGGAACTCCAGCCTGTTTTAGAGTTTTTTC
GTAATCAGATAATGTTGTTTCTAAATCAGAGGTGGATGATTCGGCTAATGCTGTGATTCT
TTTACCTAATAGTTGAATTATTTCTTGGTCAATTTGTCTTAGTTGGTGTTGCATTTTATC
GTTCCTAAAAGACAAAGTGTTTTTCTCAGGACTTAGTTATGTTTGAGTAATTAATTCAAT
TTTGGATTTTATGTTAATAGTTTAATAATTAAGGTATTTGTGACTTTTGATGCAAAATTA
TCAATCCAAAATTGCTTGAAATGGCACATGCATTGAATCTTATTACCCAGTACCACATCT
TACACCTTCTGAATAAGGGTAAGGTGAGCAATGCCCACCCTCAGATAAAATATGATTTTC
AGATTTTGAATTCTTCAGTAATCTTGTGGTACTAGGTGTGAATATATTCTCCCCTAGTCA
AGTTTCAGTCGGAAACTTTCTCTATCTCAGTCTTAACCTGTGAGATTAATAGGGGCTCCC
CTAATGTTTTCGGAAAATCGACATTTGGGAAAATCGCAATTTCAGCAGTATCTGGAACTT
TCTTTGGTGTCTTTACAGACCCATTAAATGCTCCTTCTGGATACTTAAAATAGCTTACGA
ATGTGTAGGGACTGTCGGTTCGCTCATAACTGTAAACTTGCAATAAGATGAAATCAGCAG
GAGATGTAACATCATAAGTATCATCTCCATATTTTTCATCATGTTGATTTTTCAGTTTAG
TTAATAAATCATCCTGCTTCATCCGAGGTAAGAAAACAATTATATTACTCTTCTGACCTG
CAAAATTTCCTTTTTCACCGACATCTACTTTGAAATCAGTCACTCCTCCATAATAAGCAG
TCAGGAATGGTGATTTAAACGGTGCGTTTTTATTCGGCTCGGTAGTATCATTATAAATAA
AGTAACCATTAACTTCCTCCCCTGTAAATTTGAATTTGTATATCGCAGCTTCAGCCGGGG
ATGTGTTAATGGCTCCTTGGAATAAAAATACTGCCATCACGATTGCCAATACAACGGGTA
TTTTTTTCCAGAAATTCATCATAACCTCGCACAATTATCTAAAAAAGGGACGAATTCCCC
CTTTTCAGGGGGATTAAGCAGTAATTAATTGGGAATCAGAACTTTTTCCTGTGCTTGAGA
AATACTCAGTGGGGGAGCAGGAGCAGGTCCGAGAGCCACATCACCCCAGCGCATAACGCT
AGCACCAGCATTAGATGAGGAACCCATTGTATAAACAAGGACTAAATCGTTCTCTCGAAT
TTTACCCGATTCGGCAGCGTGATAAAGATTCGCAATGGGGAATGTTGGACCAATATTGGC
ATAGAAGGGATTCAGATTGATGGTACGCTCTGGATCGATACCTAGGGCACGGGTACAAAC
CTTTGAATACCAAGCACTGGGGGTATTGAAAGCAAAAAAGTCAATTTGATCCAAGGAGAC
ATTGGCAGCAGCAATAGCACCATGACAGCACAGACGAATGAACTTGACTGTGGTTTCATT
AAACATTTTGCTGGCACCTTTTCCACCCCGGATGAACATTTTCACATTACCTTGTTCATC
AGTGGTAAATTCGTTATAGAAAGCACCACAGGTCGCAGCAGTATTAGCAATTTTACTACC
CAGGACTCCTTGACTCTCTTTCAGATGTCCAACTACAAACGCTCCAGCGCCATCCCCGGA
TAAAAATGCCAGGGTATCATTTTCGTCAGTATAGCGAGAGTAGGTAGTTGAAACTACTAC
CAAAACATTGCGATACTCTCCTGTCTGTACCAAAGAACAGGCAGTTTGGAGAGAAACTAA
TGCGGAAGTACAGGTTGATTCGATATTCCATGCCGCATTTTGCAATCCTAATTTACCAGC
AAGAAAGGCAGCATTTCCTGGTGTAACTTGCTCAGGGAAGAGAGAGGTAACTAGCATCAA
GTCAATATCTTCAGGAGCAAGCTTTGCTGCCTCTAGTGCATCCATAGCTGCACTATATTC
TAAGGATAGGGAAGTTTCATCGGGAGCTACTACCCGTCTTTCTACTGTACCGCGAAACGG
ATCTGACATATAGGGAGCTAATTCTTGGGACCAGATATCTGTGGCACCCTCCTCATCGGG
TGCAAATAATCTTGCCAAGGTTTTCTTTTCAGCTACAGCCACCATCTCCGGATAGTTATC
TCGATAATAATCGTTTGTGCGGATGATGCTGGGAAAATTGAGGGCGATTGCTCGAATACC
AACTGGTTTTAAGTTCATGATTTTTCTCCTTTATGATTCAATTGCCCCTTGTTCGATGAG
GCTGCGAATTCTGCCACCAATGGGAGCGGGTTGTTTCGGGTCTAGGTTAATGTCTACAAC
GAAGGGGACTTGGGCTGCTAAGGCTTTTGTTAAAGCTGCTTCCAGTTCCGATTCTTGAGA
GACACAGATGCCATCTCCACCCATTCCCTGGGCTATTAGGGCAAAATTTGTACTGGGTAT
TTGCGTATCTACCCCTTTAAATCCCTGTAAATTCATACCTTGAGCGCACATATTGTAACG
CCCGTCATTCAGTACAATCCAAACGGCAGGGATATTAAATCGAACAGCAGTACTCACTTC
GCTATTCATCAACATTGCCCCATCTCCGACAATGGCAACAGCTTTGGTGTGACCTCCCCA
AGATGCGCCCACAACTCCAGTCACCGCATGACCCATAGCTCCCATACCAGTACTAATACG
GTAGCGTCCTGGTTGATTAAAGCACAGTCTATTGGTTGCCCAAGCAAAGGAATTTCCAGC
TTCAGCCAGGATGACAGCATCGCTACCTTCCACAATTACTCGTTGGATTGTATCCATCAA
GAAGTCTGGTCTGACTAAACCATCTGTATGGGCAGAAGTTTCTTGTTTTTCTGGATTAGG
CAAAGATAAACTGCATGTCTGCCCAGGGCTGAGAGGGAAGTATTGGAGTAGGGATTTGAG
GAAAATTTTAATCTCTGATTGAATCGAGAAAGTTGGGGCGGATGGGTAAGCAACTCCCGG
TACTTCCGGGTCAATATCTACATGGATGAAGCCACCAGCCGGTACCATTTCAGGATCCCA
GAAAGAAGTAGGTTCACCTAAACGGGTTCCCAAAACGAGAATGCGGCAGGGTTTTTGCTC
TCGCATATATGTGAGAACAGAAGTATGACCGCTAAATCCGGTTACACCGACAAATTGAGG
ATGATTTTCGGGGAAAATACCCTTAGCACGAGGGGAACACATGACCCCAGCCCCTGTAGA
TTCTGCTAATTGCTTAATTTCGGCGGCAGCTCCTCTGGCACCAAAACCAATCCAAATAGC
AAAAGGTTCCTGGGAAAGTAACTGCACGCATTCAGCCATTACATTAACACTGGGAGCTAA
TTCCCCACGCACAAATCCTACCTGGGGTTGTGCAGTGCATGGTGTGGTTTGAATTGGGGT
AGGGATACTTATATGGGCAACAAAACCTCCTGGTTGGGATAACCCTTGAGCAAGTCTGCG
AGAAATTTCCGGAATTTCATCCCCAGTTTCGATGATTGTTGCGTAATTAAATAGGGGTCC
TGGGGTAAATAAACCAGAAATTGGCATTGTGTGAGAGCTGGTTTCTTGACAAGCCCAGCG
TCCACGATTACCTGTTGCAGTTGCTGCAGACAATAAAATTACCTTAGCACCTTCCCCCCT
TGCAGCCAACAATCCGGTCAATGCGTTGGTTATCCCTGGTCCGGTGGTTGTAAATACTAC
CACTGGACTATCACTAGCGAAGGAGGCTTCACAAGCAGCAAAGGCTGCTCCCGATTCGTG
GCGGAAGTGGAGCACTTGAATATTGCTGCGGTTCAGAGCTGCCCACAGAGGTCCGATTCC
CCCTCCAGAAATACCAAATGCAGATTCCACCCCCATCTCTTCTAACATCTTGACTACAGT
TTCTCCAACTGTAGTTTGGTTAGTTGATTGAGTCAATTTATCGCTGTCAGGTGGCGAGAA
AATTGAAGATCCACCAGATGATGTATTATTAACTGTTTGGTAAGACTTGGTATTCATATT
GATTAAAAGAATAAGAAATTATAGCTTGTGTTGGATGTTGGCAAAATTTTCGTTGTTGAC
AAATTTCGTTGATTGTGTCTCCTTCCTCCTCGAAAAGAGAGGGAAGTTTAATATTATGGT
TAAGGACAAGTACTTGATTCAAAGTATCAGCAAATAGGAGATTATACAATAGCTGTTCGC
CAGTTTTGTGTATCTGAATATTTGCTAATGCGGATATAGTTGTGCTTATGTTTGTAGTTA
ATTCCATCATATTTTATTACTGTGTCAAACGAGTTAAATAAATTTGCACAATTGTACAAT
CAAGGAATTAATTACTGCATGAAAGTATGCTATTTCAACTGTACCGCAGTATTCATCTTG
TCTGAACTACTAAACTTTTATTATTAGTTACAGCAGCAAATTCTTCTTCGCGCAGAATTT
TTTTCATGATTTTACCTGTGGGATTTTTTGGTAGTGAATTGACAAATTGAATGTTGTGAG
GAATTTTGTATGTCGCCATTCTTTGGGAACAGAATTCAGTTATTTCTGATTCCGTAGCTT
GGCTACCAGTTTTACATACAATCTTGGCTTTAGAGATTTCGCCTTTTATCGGGTGAGGAA
CTCCATAAACAGCAACTTCAACTACATCATGATGTTGATAAATTACGTTTTCAACTTCTG
TAGGATATATCTTAAATCCAGAGACATTAATCATGTCTTTTAAACGGTCAGCAATGTAAA
AAAAGCCTTCTGAATCCATGCGACCAATGTCACCGGTATGCAACCAACCATTTTTAAGGA
CTTTTTGAGTTGCTTGCAAATGGTTCCAATAACCAAGCATGACATTAGGCCCTTTGATAA
TTATTTCCCCCAACTCTCCTGGCGATACTTGTTCACCGTGAGGATCGACAATTTGCATTT
GCACATTTTCGATGGGGACTCCAATAGAACCAAACTTATATTTGAAGTTGTGGTTATAGC
TAGCGCAGGGTGATGCTTCAGTTAAACCATAGCCTTCATTAATTACTTTCTTATACCTAT
CTTGCCACATATAAGCAATTTCCATAGGCATGGGAGCAGCAGCACTAAAGTAATACCGCA
AGCTTCTGAAGTCAAATTTAGAGGTGTCTTGATTCAGTAATCGGATAAAGATAGTTGGTA
CTCCAAAAAACATCGTTATCTGATATTTACTGATGCTTGACAAAACTACTTCTAAGTCGA
ATCGCCTTTGTAAAATGATAGTTGCACAAACATTGAGTCCAGCGTTGAAGATCGCATTTT
GACCAAAGCAGTGAAACAGAGGTACATACAGTAGTAATTTATCATTTCTACTCATTCTGC
AACAGCGATTGTGGGCAAAAATATTGGAAATGATGTTTCCGTGAGAAAGGGTTGCACCCT
TGGGAAAACCTGTAGTTCCAGAAGTATAGACAATACTTGCAGGGGAATCCCATTGCATAT
CCATAGCGCGAGCTATGGGAGAAGCATTGCTAATCAAGGTGGCAAAATCTATATCTTGCT
CGGCTGCACCTTCAGCAATTAAAATGTGTTGCAAATGGGGTACATCAGTTTCTACTAGCT
GGGAACGCCCTGATGCTGTGGTCAAAATCGCCTTAGCAGTACAATCATTGAGAATGTAAC
TAACTTCAGTCGATTTGAGCATTACATTCAGGGAAACTACGATCGCACCTATTTTCAGAA
TTCCCAAATATGCGATCGCAAACTCTGGTATATTGGGCAAAAATAATGCCACGCGATCGC
CTTTCTCAATTCCTAACCCCTGTAGTGCGTTAGCCGTACGGTTAACTAATTGGTCAAGGT
GTTTGTATGTATAAGATTTATCTTCGTAGATGATGGCCGTTTTATCCGGAAAGATACGAT
GACCACGCTCAATATGATGTGCAATATTCATGGTAATTCGTAATGTTCCTTTCAGAGGAA
CTGCGGTAATTTAATTCCTAATGCCTCTTGTGGAGGAGTTGCACTTTAAGCGAAAGGGTG
CCTTGAGCTTTATGTAATTAAGAAAATAAGTTACTCCCAAAAATCAATGATCTAGTTTCT
AGGCTTAACCTACTTTCTATACTCGCCCTGCACCCTGCTCCTCACATTTAGCCTATGATT
TAATCTCTTTCAAGCCAGATATAACCTGATTAATTGCAGCGACAATTTTCCCTCCATGAG
TGATATCATCCGCAATTTTACTAATATGTAAATCTAAAGCTTGCTCGTTATCATTCCATA
TGTAGGGACGTTCCTTACTTGGCGGTTGTCCTACTACATCCCGGATGGCTACGTATAAAT
TTTCAGTGGCTGGTGATAAAGTTGCACGAGCATCATAATGTCCTTCAACTTTATGGGTAC
GTAAATCAACCGACTGCACAGCAAACATCAAAGCTACAGCTATATATTGCTGGAAAATTT
CTACACTGGTTCGTGCTAAATTAGCCGAAGCAAATCCCTGACTATTAATATTTTGATTGT
ATTGTTCAGCATGGGTGGGATATCTATCGGTAATGGAATTTCCATAGAATGACAACAGGG
GCATAATGGAATTACCAGTAATTTGTAATCCCTTTAAACCCATATTTACAGTGCGCTTGG
GATTTCCTACTAGGGATGGAGACAGCCCATGATTAAACTCTGGAGCTGCTAGATAAGCAA
TTTGTACGTCTAAATGTTTTGCCAATAGACCGATATAATAGCGCAGTCTATCCATTCCTA
CACCAATATATTGTCCAAGGAAATTACCACCATGGTAACTGGCCTGATTCTCGAGATCAA
TTAAAGGATTATCCGTCGCAGAATTGATTTCTACCTCGACCTGTCCAGCAATTTCCTCAA
TCCCATCGACAATCGGTCCCATATACTGGGCTAAACAGCGTAGGGAATAACGATCCTGAA
TTGGGTGTTCATGGCGATAATCATGGGAACCATCTAATTCATCCCGAATTAAACGGGAAC
CAGACAATAACTCTAGCATTTGCTCAGCAGCCCAAACTTGCCCGGAATGGGGTTTGAGCT
TATGAATATATGGATGGAAAGATTGATTAGTACCTTCTAAACCTTGGATTGCTAAAGCAT
GGGCTGCCACACTCAAGGCTAATAGTGTCTTAGTATCTTGGACACAATTAGCAGCGATCC
CAGTCATTACAGAAGTACCATTCATCATTGCTAATCCTTCCTTAGGAAGTAATTGCAATG
GTTTTAAACCCAGTTTTTTCAGTGCTGTTGGTGCATCCATCTCTTCACCGAGAAAATCCA
CGGTGTAGCTAGAATCTAAACCAATTAATGCTCCGGTAATATATGCTAAAGGCGTTAAAT
CTCCACTAGCACCAATTGAGCCATATTCACAAACATGGGGTGTGACACCAGCATTTAAGA
AGATCAGCATTCGCTCAATCAGTTCCAGACGAATACCCGATGCACCAGCAACATGAGAGT
TAGCCCGCAGAAGCATGGCAGCACGAATATCAGCGAGAGGTAATTTTTTCCCTGCACCTA
CTTTGTGATACCGCATCAAATTATTTTGCAGTAAAACCGCAGATTCAGGAGAGATAACTA
CATTTGCCATACCACCAAAACCAGTGGTTACACCGTAAATTGGGTCACCAGATTCAACTG
CACGACGAATAAAATCGCAGGATGCCTCAATATTTGCTATTTTTTCTGGATCATCAGTTA
GACAGACTTTTGCCCCATGACGTGCTACGTTAATGACCTCTTCAATAGTCAAAGGATGAT
CACCTACAACTACAGAAGCATCTGAACGACCCAAAAATGGAGATTCTGTCTGGGAGCCAG
TATTTTGAATTAAACGAAGTGTATCCATAATTCTTGACTAATATTTTCAGTTTTAACTAG
ATGAACTGACGAGTTGAATTTGATATAAGCTTCAGCACTCAAATTTGCAAAAGATGAGAC
TTTAGTGTAGAGATAAAGATGGTATTCCTGAATCTACTAACTCCTTGGAATTAATATAGT
TATTCATTTTGCTATCATCATGCTGTTCTTGCCAACGGCCAAGGACTTGACTTAGAGGGA
TCATTTTTTGCATGAATTCCTCAAAACCATGTAAATTCAACGATTGAGGACCATCTGACA
GCGCTTTTTGGGGATTAGGGTGAACCTCCACCATCAGAGAATCACAACCAGCAGCAGTTG
CCGCCATTGCCATAGTAGTTACTAGTTCCGATTTACCAGTACCGTGGCTAGGATCAATAG
CAATTGGCAGGTGAGTCAAGGAACGTAAAACAGGAATTGCAGATAGATCTAAAGTATTGC
GGGTATATTTTTTATCAAATGTCCGAATTCCCCGTTCGCAGAGAATTACGTTGGGATTTC
CTGTTGCTAAGATATACTCCGCTGACATTAGCCATTCCTCAATAGTGGCTGACAAACCAC
GCTTGAGTAATACTGGCTTATTGGTTGCACCGACTTTTTTCAAAAGAGAAAAGTTTTGCA
TATTGCGGGCTCCAACCTGAAGGATATCTGCAACTGATGCAATCAGAGGCAATTCAGAAG
CATCCATCACCTCAGTAATAATTCCCAAGCCAGAGACCAATCTAGCTGTTGCTAACCATT
CTAAAGCACTTTCCTTATGTCCTTGAAAAGCATAGGGCGATGTTCGAGGTTTGTAAGCAC
CTCCCCTAAGAAATCTGGCTCCTGCAGCTTTTACATGCAACGCCGTTTCCACAATCATCT
CTTCGCTTTCCACAGAACAGGGACCAGCAATTACTACGACAGGATGATTTTGACCAAAGG
TCACAGTTCCAGAAGGTGTATGTACCTTCACATCACTGGGTTCGCCATAACGGAATTCTA
AACTAGCCCGTTTGAAAGGCTTATCTATCTGCAACACTTGCTCAATACAAGGGTTTAAAT
TTTGGATTTGTTGCAGATCGATTTCTGTTGTGTCCCCAATCAAACCGATTACTACTTGGT
GTTTACCTACAGACACTTCTGGTGATATGTTCCAGCGACGAAGTTCTGTACAC
>CalSC01_contig01068
TATATTGGTATAACTTTAAAAAACCTGCGATCGCTATAATTGTGAATTTATAGATACAGA
ATTTAATGTTTATCAATAATTAGTTGTAAGGGAACATATATTTATATTTATTTTGGAGAT
ATTATTACTATTCACAATAGATAAGTAAATATATTCCTGTAAAATAAAAAATTATCCAGA
AGCATATTCTGTCAAAAAAAATTCCATAGATATTTTTAGGAGTTGGCTGATGCAAATAGC
TGCTAATGTTACAGAACTAATTGGAAGAACTCCTTTAGTTAAACTAAATAAAATCCCCCA
GTCAGAGGGATGTGTTGCCGATATTGTAGTTAAACTGGAAGGAATGAACCCAGCAGCTTC
AGTCAAAGACAGAATTGGGGTGAATATGGTACTGGAGGCGGAAAAATCGGGTTTGATTCA
GCCAGGAAAAACTATCTTAGTGGAACCAACTTCGGGTAATACTGGTATTGCTTTAGCAAT
GGTAGCCGCAGCTAAAGGCTACAGTTTAATTTTAACCATGCCAGAAACCATGAGTATGGA
ACGCCGTGCTATGTTGCGTGCTTATGGTGCTAGGTTGGAGTTAACACCAGGAAGCCAGGG
AATGAAGGGAGCAATTAGCAAGGCTGAAGAAATAGCAGGGAGTACAGCTAATGCATATAT
GTTGCAACAGTTCCGCAATCCTGCTAATCCCCAAATTCATCGAGAAACTACTGCCGAGGA
AATTTGGACAGATACCGATGGAAAGGTTGATATTGTGGTATCTGGGGTGGGTACTGGTGG
TACGATTACCGGAATTGCGGAAGTTATTAAAAAACGTAAACAAACATTAAAAGCGATCGC
AGTAGAACCAAGCAATAGTCCTATCCTATCAGGTGGTGAGCCTGGGCCCCATAAAATCCA
AGGAATTGGAGCCGGATTTGTACCGGAAGTTCTGCGTACAGATTTAATTGACGAGGTGGT
GACAGTCAAAGATGAAGAGGCTATGGCTTTAGGTAGGCGTTTAGCGAAGGAAGAAGGGTT
ATTATCTGGTATATCCTCTGGTGCAGCCTTAGGTGCAGCCATACAGGTAGGAAAACGTCC
AGAAAATAAAGGTCTTTTAATCGTCATGATTCAGCCTTCCTTTGGGGAACGTTACCTGAG
TACTCCCATGTTTCAAGATTTAGCAGAATAGAAAATTAAGTAATAAGTAATAAGTAATAA
CACCATTTTGAAAAAGAATGGGACAGATGGGTAGGGGCACGGCATCTACAATCTTTCAAT
ATATAAAAGTATCTTACTGGTGCCGTGCCCTTACGAATAATTTATATGTTGCAAACATTA
TTTGAATTGGTATAAATTTATTGTTTATAGGTTTGGGACTTCAACAATGTCCGTATGATT
ATTGCGAGAATTATCGCCTTTAACCCTTATTATTCGTAGGGTGGGCACTGCCCACCTTAC
TGCTTACCCCTAGTTTGAGGTTGATTTTGAGACATTCTCAATCACATAAGACAACAAAGA
AGTAATCGTACCTGCGGCGAAAGAGAAGATCGCAATAATCGCATCACGAGGTAAAATGCC
ATCTAACTGACTACCTTGAATAGTAGAAACTGGAAAATCTTTATCTAGCCCTATTTTCAG
TTGTTGAGTTTTACCAGAAAAACGAACTTCTAAACCTTTTTTGGGGACAATTTGCAGATG
GCGGATTAATTCAATGTTTAAAGGAACATCAGGTTTTTCTGACATGAGGAATTGATTTTT
TTGAATTTCTCTTTCCTGCTCTGCCATGCGAACTTTGCCTTCAAGAATGGTAGAAATAGC
CAAATCGTCTCTAATATCACCACTTCTTAATAAACGTTGAAATTTTACATCTTTAGTAGC
AATTCTGCCATGAAACCATTGCTGCTCATTTTCTTCAGGTGGTTTAGATACAGTAAGAGA
AATAGTATTATCTTGAGTAATTTTTAAATTTAATTCTTTATTATCAGGATTTACATTCAA
CTCTAATTGTGCTTGCTCATCTGGATTCTCTGGTAAATTTACACCTGGTAATTTATAACC
TTCTAAAAAAATTTTCAGTGGCTGTTCTCCTAAATAAATTTTAAAAATATTCTCTCGATT
ACCTAACTCTGGTGTAGGTTGGGGTTGTAGAGAAAAAGCTAGTCTCTTACGGTAAGAATC
GTAACTCAGTCCCATAACTTTTGTATTGGGTTGTAGCCTGAGTTCATTAATATCTATTTC
ACTAGTTTCCGGGGAATTGACTGGAATGATAATGAATCTACTTGTGCTATCAGTTAGTTC
AATTGTCAGGGTATCTAACTGATTAAGTTGTGGTGCGGATGGGCTAGTAAATTTGCCTGT
GAAAGTTAATGCTTGAATACCTTGACTTTCTAGATTACTGATATGCCTGATTGTTTGGAG
AAAAAGTTTAGGTTGCTGCTCGGCATAGGTAAAACTCATTTCTTCTACTATCAGATTACC
TTCAAATACATGAATCCCAGGAACCAGGGCAGCAAGACTGATAACAGTAAAGGTGATAAG
TAAAAGTAGCACAAAAACGACTAGCTTGTTGCCTGCTAAATATTTTTTTACAGGTCTGAA
AATCTTATCTATAAACGAAGTTCTCAAACGACTCATATGTCGCAGCAACCAGCTAGTCTT
TTGTCTCCGTGCCATAATTTATTTCAGCCAGTTAGGATTATGTTGAAAATAATAACGCCG
TCTAAATTTTTCTGCTGGTCTGCCAATTCTTTCTTGTTCAGCTATGACATGGATTTGATA
GCGACCCCGACGAGCTTGTTTGCCATTCCAAGTAAAGATTGTTTCACCACGTCTGGCATA
TTTACGTGGGCTACTGTGGACAACTTTACCGTTACGCAAAATTTCAAAAGTAGAGAACTT
CGACCGACGAGAACTATAAAAAACAAATTCATATTTTCCAGAGGTACGCCCAATAGTTAC
AGGGAGATAAACTGCGTTAACTTCAGCTAGGGCGCGGAGACTCTGGGGGGGAACATTAGC
TTTCTTTAAAACATGGGATTTTAACTTAAAACTAAAGCGATTTCGCCTTCGTCGCAAAGA
GAGTTGATCTAATAGATAATTTTTACTCAAGGATTGGACTTTTATGTCTGGGTTGGTATT
ACCTAGGCGAGGAATTTGCAAAGTGAGGAAATTGGGATAGCTGGTGATACCACGAGTTGC
AATGGAAATTAAGTTAATGCCACTGACAACATTCCTGCTTTGAATACCTTCACACCGGTT
ATTCTCCCGGCGCATATAGGTAGTTGTTCGAGGATTACCGGTAGGACAAGCTTGGGCTGG
AAGTGTACTAAGGCTGAACAGAAATAAACTTGTGTATAGAAATTGATATTTCATAATTAC
CGGATTCCCCATATCCGCAGTTTTTTCACGACTACATCCATGTAATAGGCAAAACCAAAA
TCACCTGTGTTAGAGGAAGATTTATCAGGTTCATCCTTATTTTTATTTTCATCCTTTCGT
TTCAGATCAGGATCTTTAATAGACACTAAAATACCAACAACTTGCTGTTTCTCTCGATCA
ATCACTGGTCCTCCAGAATTACCTTCTGCAAGGGTGGCTGTGATTTGCAGTTTGTTTTCT
TGGGATATGACATTGCTAACCCTGCCAGATTCGGTAGTCCAGTCAGCGCCATTACTAGGA
TGACCAATGACAATGACTTCAGTAGTACGGGGTACAATTCCAGAATACATTGTCAAGGGT
TGGATATCTTTGGGGATGCCTGTAACTTTTAGTAAAGCTAAATCTATGGGGTCATTGGCA
TCTGTAATTTTCACAATTTGAGCTTTGTAGCGCGGAGGAAACTTGCCAGGGGGCGGTTCG
CTAAAAAATTCCAATTCAATTTTTTCGCTGCGGCGTTGTGTGCGTTGTGCATCGGTGACT
ACATGGCGATTGGTGATAATCCAGGCTGTGTTTCCCTCCCGTTTGACTACCCAACCAGCA
CCAATATTATTACCAGTGGGAATTTCCGCAACAATTCGCACCACAGAACGCAACACACCA
ACTAAAGGTTCATCTTTGGGATTAGGCAACCATTGGCGATCATCTACTCTTGCTGGGGGT
GGATTGCGTCGTAATGCCAACAATCGTTTTGCTTCCTTGAGATTGTTTTGGGCTGTTACA
TAATTTTTGTCTAAGGCAATTGCTTGCTTAAATTCAGTAATCGCTTCTTTGAGCTTTCCT
TGTTGCTGTAAGACTAAACCTAAACCATTGTGAGCTAAGGTATGGACAGTTGTGGGAGTT
CCAGTTTTATCATCTGGTAAACTCAGAGCATATCGATATTTTTGGATCGCTTGTTCTAGT
TTCCCTTGGTTTCTCAGCGCAAGACCCAGATTGCTGTAAGCACCAGCCAATTTGGGGTTG
AGTTGGATGGCTTTGTTGTAGGCAGCGATCGCTTGTTCTAGTTTCTTCTGGTCAGATAGA
ACATTCCCCAGATAGATGTAAGTATCAGCATCCTTGGGGTTGAGTTGGATGGCTTTTCGG
AAAGCAGCGATCGCTTGTTCTAGTTTCTTCTGGTCATACAGCGCAACCCCCATATTGTAG
TAAGCAGTAGCATAGTTGGGGTTGAGTTGGATGGCTTTTTTGTAGGCAGCGATCGCTTGT
TCTACTTTCTTCTGCTTTCCCAGCACAACTCCCAGATTGTAGTAAGCATTAGCATCCTTG
GGGTTGAGTTGGATCGCTTTTTGGAAGGCGGCGATCGCTTGTTCTGGTTTTCCCTGGTTT
CCCAGCGCAGTCCCCAGATTGTTGTAAGCAATAGCATAGTTGGGGTTGAGTTGGATGGCT
TTTTTGTAGGCAGCGATCGCTTGTTCTAGTTTCTTCTGCTTTCCCAGCGCAATCCCCAGA
TTGTTGTAAGCAGTAGCATAGTTGGGGTTGAGTTGGATGGCTTTTTTGTAGGCGGCGATC
GCTTGTTCTAGTTTCTTCTGGTCATACAGCGCAATCCCCAGATTGTAGTATGCTCTGGCA
TATTTAGGATCTATTTGGATAGCTTTTTGATATGCAGCGATCGCTTCATTCAGCTTGCCC
TGTTCGGATAATGTTGTGCCTAGTCCATCATAGTTATTCGCATATCTGGGGTCTAGTTGG
ATAGCTGTTTGGAATGCAGTGATCGCTTCATTGGGTTTCTTTTGGGCAAACAGCACCCAG
CCCAAACCATTGTAGGCATAAGCATTTTTCGGTTCAATTTGAATAGCTGTTTGATATGCG
GCAAGAGCTTTCTCTAGTTTATTTAGGTAATACAGTGCATTCCCTAGACCAACGTAAGCA
TTAGCATTTTTTGGTTCAATTTGCAATAATCTACGCCAAATTACTTCAGCTTGTGAGTAT
TTCCCTGCATTTTGGGCTGCATTGCCTTGTTGAAATAGCTCCTTAACAGGGGTTTGGGCA
GATGCTAGTTGAGGTGTTGCAGCTAGAGATAAGCTTAAAAATAAGGCGATTAGTTTAGAA
TTTCTCACAATCCACCCAAATACATATTAAAAGTATCTATACCTTAAGTATATACACTAG
GGTGAGAATGAAGAGGAAAAGGAGCAGGGGGAAGAGAGAAGGAGTGAAGGAGGGAAGGAG
TGAAGGAGTAGGGGCGGGGTTTCCCCGCCCTGAGGGGAAGAGGGTAAGAATTTGATAAAT
AAATTAAAAACAATTGAATCTGTGTGATTGCAGAGGAATTAACAATCCATTCACGAAAAA
TCTGATACAAATAATTAATCTTTAAATTCTTTCCCCTGCTCCCTGCTCCCTGCTCCCTGC
TCCCTGCCTCTTTCTGACAACAGAAACCATGCCGAAAGCGCCAACTAATAAACCCAAAGC
AGAAGTAGGTTCAGGTACGCGACGTTTGCGGGTATAGTTCAAATGGGTAACAGCACCACT
TCCAGGTAGGGTGATTTCTAATTTTTTCACATTCTCAAAATTGAAATCATACTTTCTCAA
GGAGTTATCTCCTTTGAGTGCATTACCATCCCCATCTGTACTTAAAAGAGTAACGCGATC
GTCATTTTCATCCGCATCCTCCCCAAAACTTAATTCTTCAAAAGTGCCATTAAGAAAAGT
GAACTTAAATGTTGGTTTACCAGGATCGTCGAAATCTAGCAAACCAATATCATGAAAATC
GACTCCCAACTCATCAGTGAAATCAAAAGTGATTGTGCCACCACCTCCAAAATCATCTGC
TTCGTTACTCCTATTTTCTTGAATAATTAGAACTTGACCCTGAGCCTCTGAATTATAGGT
ATACCCGTCATATTCACCTTCACCTGTGGCTAAATCTTCATCACCACCAGCACACCCCCC
ATTTTCAAATGATTTATTGGGGTCACAGCTACTGTTATACAACCATAATTCTTTCTTACT
AGAATCCATATTTAAACCATAGTCAGCCCAAAGATAGTCTAGTTTAGGTCCGGGATTGTC
TCTTTTTCGCTTTAGAGGATTCCTACCAACACCAACATTTTCATCAAAGTTGATATGGGT
TTGTTCAGATATAAAATTAACTGCTGCTGCTTTGTCAGTGTTTAAACCAACATTACCGAC
GGTTGTAGTTACTGCGATCGCGGCTGCTATAGATAATTTTTTCAGGTGCATATGTTATAG
ACTTTTTTAAAATTGAATCAACTGTATAATTCCTTAATTCAAGTTATAGCCTCTTTTATT
AATCAGTAGTTAAACTGATTAATGAATTCACTTTAAATTACCATATTAATTAATTAAAGC
AACAATAAACTCTCTCCGTATAAATATCTAAGGCGAATGGAATAATCAGGGTTTCAGGAT
TTATAATTAAATACCGTTTATTTAAGGATGAAAGCTAAATATGGCCTAGGTTGGATTGAA
GATAGTGAAACCCAACAATCATATTGATAATGTTGGGTTTTGTTGCTTAATCCTGAACAA
AACCTGAAGAAATTCATTCATATTATCTGATATTGCTAGGATTTTAAGCATACACAATGC
CAAACTGACAAAATAATATATGAAAATTAGTGCTCGCAATAATCTCAAAGGTAAAATAAC
AAAAATTATTCCTGGAGTTGTCAGTACAGAAATAACAATAGAAATTGCTCCTGGTATAGA
AGTAGTCTCAGTAATTACAAAATCTTCAGCCGATAATTTACATTTGACCATCGGTAAAGA
AGTTTATGCCGTAATGAAAGCCAGTGAGGTTATGGTTGCTGTTGAATAAAACAAGTTTTT
TTATACAAATTCAGCTATTGTAATTTAATAGTAAATACTGATTAAGAAATAAAAAAAGTC
GTAACTGATTAATTACCAGCTACGACTTCAGTGCTATTGGCTAAGGGCAGAAATAAAAAA
TTAGACGAGATAAGCTTCTTGATGGGTTTTAATTGTGCAATTAGAGCGTGGATAAGTAAC
ACAAAGTAAAGCAAATCCTTTTTCTACCTGCTCATCATCTAGGAAGTTTTGGTCATCTTG
ATTAACTTCGCCTTCAACAATCTTCCCAACACAACTAGAGCAAGAACCAGAACGACAAGA
AGAAGGTAGATCAATACCTAGGTCTTCTGCTGCTTCTAAAATATTGGTCTCTTCATCTAC
CTCAATGGTAGTGTCGAGATTCTCTTTTTTACTGATGAGTCTGACTTGATAAGTTGCCAT
TTTCCGATTCTCCTCAAACTTAATAGAGTTAGGCTGGATAAAGCTAATAGCTTTGAGATT
GGTAAATGCAACTTGCACTACTAACCTTAGTTGCAAGGTACGCCTGGGGAATTACAGTCA
CTGGTTTTAAATGATTTGCCACAACTGCAAGTATCAGTAGCGTTGGGATTGGTAAATTTA
AAGCCGCTATCCATCACACCATCAACAAAATCAATCACCACTCCTTCTAGTACGGTGGCA
CTTTTGGCATCAATATAAAGTGTCACCTTACCTTGCTCAATCACCAAATCATCTGGCTGT
GGTGTACTAGTAATATCCATGCCATACTCATAGCCACTGCAACCACCATCTTTAACAGAG
ATGCGGATACCTTTAGTTTTGCCATTAGTATTGGTAGCAGAATTCCCTAGAAATGCTTGT
AGCTGAAATTCTGCTTTTTCTGTTAAAGTAACAGTCATTCGACCTCCTGAATCTTTGGGA
TGATGAACATTAATACCAATTTGAAAAATGATGAAGACAGATGGAAAGTTGAAAGACTGA
TTTGGTAGCAATCTCCAAATCCAACCCCTCTGTATCCCTCCAAGAGGGAAATCTAAAATC
TAAAATCCAAAATGGTATGAGGAAAAGGTTGGTTGTTTGTGATGGTTATGGAACTTACTC
ACTTGTGACAAAAAATCAATCTTTGGGTAAGTTTTGGGTTCATGGAAAAGCAAAAATAAT
TAGCAGTTTACTAGCAATAGCTAAGACAAACGAGGCTTAAGCTAATTCCAGAACTATTGA
GAACAATTGCTAGTTGTTTCCATGGAATTCGATTGAGAATATCGCCAGGGAGCATTATTA
CCACAAACCGGACAAGAGCGATCGCGGTGAGAACGGCGTTTAGCAAATTCCATCCGTGCC
AAATCGATTGTCAACAGTTGGGACAACAAGGGCTGACTAAAACCAGTAATTAGTTTTATT
GCTTCCATTGCTGTTAAACAAGCTAATGTCCCAGACACTGCACCCAATACGGAAAAACCC
CGTTGATCCCAATCAGGTTTTTCTGGAAATAGACAAGACAAGCAAGGAGTTACACCCGGA
ATAATTGTAGTCAGGTAAGCCTCCATCCCATCCATTGCTGCTTCTACCATTGGCTTACGC
CAACGCACGCAAGCCTCATTTAATAAGTTGCGCTCATCGAAATTGTGGGCACAATCTAAA
GCCATATCGGCAGACTGGACAAGGGAATCCACATTTTCAGCAGTGATGTACTCATGAACT
GCATCTATCTGGACATCAGGATTGATAGCTTCCAGAGTTTCCTTCGCTTTTAAAACTCTG
GGTTTACCTACCCAATCATCTGTCATCAGAATTTGGCGATTCATGTCATCCAGTCGCAAG
TCGCCGCCCCGGACTAGAACCAGTCGCCCAACGCCTGCTACCGCTAGGTAGAGCGCAGCC
GTACCGCCTAATCCTCCCACACCAGTCACCATAACTGTGGCTGACTTCAATCGCTTCTGT
GCTAGCTCACCAAAATTGGGGAGCATAATTTGACGACGATAACGTTCTAACTCGGTAGGC
GTTAGGTTAACCAATTTTTACCTCCTAATCAGAATTGATTTCTGTCAGCGTAACTACATT
TTTCGGCTTATCATGAAACACTTTGAACAACTTTTGTTCGTGGGGTGTTGATTCAATAAA
AACCTGATATGCTTTTTCTAAAGCGTCACGATAATGAATTAATTTATCTGACAAATTTAA
GTCAGAATATTTCTCATCAATTTCTTGAATATATTGGGAAAATTTTTTCAATATATGTAA
GCGATTGACATTAACAATTTCTTGCTCGTAGGGCATATCAAAGAATGCAAAATACTCTTC
TGCATCCGCAAGTTGTTGGAATTTATCTATATCCCAAGTCATTTTCCCTGCTCCATTTTT
TTCAGTTGTTGCTTTAGATCATCCAACTGTTGATATATGTCATATGTTGCTTGAGCAACA
TCCATCAGGGTTTTGTAATCTGTTGGTAGACCTTCGGCTAAGTCATGCAGATCCATTTTC
ATTTGACCTGCTTTACTATTAAGTCGCTTGATTTTTGTTTTTAGCTCTTCAATATTTGTT
TGCTCTACTTGAGTCATAACAATTTTGGATTTTGGATTTTGGATTTTGGATTGACCATAT
GTGTAAAGTTAGGGGTTTGAAATAGTTATACAGGTAGGTCTTGGTATTTTGACCCATGAG
TGATTCTGATTCCTAATACCTAACAACTAACAACTAACTCCTAACACCTAACTTTTATTA
GAGTTTTCCTACTTCTGGAAAACGTTTAGCTAAATCAATACCTTTCTGAACTAGCTTTTC
ACCTTCTTCAGTCACCTTCTCCAAAGATTCAAAGCCAAATCTATGGGCATCACGTATAGC
TTTTTTAGCTAGCAATAATCGACCAGAAAATACTAATATCCAACCAAAACCTTCATGGTT
TAAATCAACTACAACCTGTGACAGTAAACCAGTTTCCTGCTCAATACAAGCGGCGACAGC
TCGATAAAAAGCCATAATTCGCCCTACAGTGACTGGATCTACCTCACCTTCTACAGAAAT
TTCCCGCTTTTTTTTCTTGCTAACTATGTAGGGTTTGAGAATTAACTCCTCAGACCAATT
GCGATAAACACCATAAACATCTTGACCGCGAATTTGTTGAATTATCGCTTTGAGAAATGG
TGAATTCACGGCTTCATTTTGGGCTGTACCATTAATACTATTAGTATTAGTCATCAATTA
ATCCTCCAATTCCGCTTCTAAGAAACTTCCCTTATCTTTTTGCAAAGCTTTGCGTAACCA
AGGTGGAGGATTACCCTTAAGAGTTTGGACTAATTTATTTAAGACAGTAATAATTTCATC
ACTATCTGATTTCGCCTTGACTGGAGTCACCTTTTTTTTGATGAGACGGGCTGCGGCAAT
ACCACCAATAGCTGATACATAAACAATGGTACAATCATTTATAGCATCAAGTTTTGGTGT
TAATTTGTCGTCGTTACCATCCTGCTTTAAATCCCCATCAAATTTGAGAGTTTCTAGGAA
CTTATACCCGTCGGGAGAAACCTCATAAACATCAATCTCTCTTGCCCATCCAAAATGAGC
ATTTATATGTACTCTATCGCTCGTAGTGAAGGCAATTTTCATTGTTGTGATGATACTGAA
TAATTGTAGGCTAGTAAATCTAATTAGCAGTCAATAACGATTAATTGCAGATAATATAAA
TTACAAATCACCATTAATATGTTTGGTTTTTGCTTCCTCTGCATCTAAAAATTTGTTACC
AATATCAAATAACATTTGCATGGTTCCCTGATAACCCACTCTTGTAACTTGACCATTACC
TAAACGGTCAAATATGGGGAATCCGTGGCGATAAAGAGGAATATTTAAACGTTTAGCGAT
CGCATGGGTATGAGAGTTACCAATTAATAAATCGGAACCCTCGGCTAACTTTTCAAAGTC
TTCAAAGTCACCAATGGTAACGGTTTCTACTGGTAGTTTTTCTAATAAAGGTGAACGAGT
AGTGGTAACAGCAGCCTTAATTTCTGCTCCCATAGACTGGAGAAAATTAACTGTAGACCA
GAGTAAATCTGGTTCTAGAGCTAGGGAGATTTGCTTGCGACCAAAATAGAAATGGCTATC
CAACATCCCATCTTGTACTTGTCTGCGATCGCGGTTGTATCTTTCTGGGACGGCATGACC
ACTAATATCAGATAATGCCATAATAAATTCATCTACTGGCTTTAAACCTGTCAGTTCTGC
AAACACCTCATAGGGTATACCAAATTGCTCTAACAAAATTTCCGCTGCACCCCGCATACT
TTCACCCAAAGCTAAGGTAAAAGCAGAACTCCCCATACTTTGTAGTTGCTCCAGGGTAGT
ACCACCATTCGTAATGGGACTCCAACCATCATCTAGATGTCCATCCATTGATAGTGACAA
GTCTGGCACGCAAATAGGTATTAATCCAAAGCTAGAGATAATCTCTTTAATATGTTGCAC
ATCCCCAGGGGTAAATGCTGAACCGACTAAAAGATTAATTTGTTGTGGTTTTGTATCTCC
TGGTTGAGGTAATTCTTTCACCATACTCTCTACCGCAGCTGCATACCCATCTTGTAATGC
ACCTTTAAAATCTGGTGCGGAGACTAGTATAATGGGCAAATCATTTAGTTCTGGATGTTG
CTTGCGAAAATCCTTGAGGATCCCTTGCATATCATCCCCTCTGGTTTCCGTCAGTCCAGT
GGTACACAAACCAATCACCTCTGGTTTCACTTTTTCGACCAGGGTGAGAATTGCCTGTTC
TACATTATCTTCACCACCCAAAATGGTTGTAACTTCCGTCATCGCCGTAGTAGAAAGGGG
AATCACTTCCCGGAAATGACGTACCAAAATAACCTTGGCAAAAGCGGTACAACCTTGAGA
ACCATGCAACAAAGGCATCATTCCTTTTAATCCTAAAAAGGCTAAAGTTGCACCCAAAGC
TTGGCTTTGTTTGAGAGGATTTACTACAACTGCTTTGTTGGGAGTCGTGACAATTGCCAT
GTTTTTACTTCAGAGATTGAGGAGAGTGAGTGGGGGAGTGGGGGAGTGAGGGAGTGAGGG
AGTGGGAGAGTGGGGGAGTGAAGGAGTGAGGGAGTGAGGGAGTGAGGGAGTGATGGTTGA
GGGTTGATGGTTAGGAGTTAAGATTTTTTATCTTTCACTCCTTCCCTCTTTCCCTCTTTC
CCTCCTTCACTCCTTCCCTCTATTCTTCATCCCCAGGGTGCGGATTGACGAATTTGTTCC
CATACGGGGCTGTAGAGAGCTTCATCCAATTCCTTTGCCATTTCTATCATGCCAATGTAG
CCTGCGTAGCGGTGATGGCGTTCTTGGTTAATATCTAGGAACGGAATTCTGGCTTTGAGG
GCAGTATACTGGTTACGACCACCAGCAATCAGCATATCTGCATTAGTCTCACTGATAATT
CGCAGAATTTCTTGGGGATTACCTTTCTCTAAGGTAATACCATCTTTACCTAATAACTGC
TTAATACGAGCTTTATCTTCTTCTGTACTCTTCTTGGTACTGGTAGCTACAACTTCCATC
CCTAAGTCTTTAGCAGCAGACACAATTGACCAACTCTTCACTCCTCCGGTATAGATAACT
ACTCGTTTACCTTTAAGGCGATCGCGGTAGGGGGCTAAGGCTGTATCTAAATCAGCAGTT
TCTTCGGCAATTAATTTCTCAGTACGCCACTGTAAATTTATATCGCCTAATTTCTCTGCA
ATATTGCGTAAACAACGATTGACATCTTCTACACCGTAGAAAGATTCTTCAATATAAGGA
ATCCCATATTTTTCCTCCATCTTTCTACCCATATTCAATAGGGCTTTGGAGCAAATCATC
ACATTTAGTTTGGCACGGTGAGCCTGAGCTACTTCTTGGTAACGTGCATCACCGGTAATT
TTTGCCAAAACGCGAATCCCTAATTTTTTGAATAGGGGTAGAACATTCCACATTTCCCCG
GCAATATTATACTCACCAATCAAGTTAATATCATAAGGTGTTGTGTATTCCGGTTCATCC
GTACCCACAACATGGTCTAGTAAAGCCTCACCGCCAATGCGGTTCCCTAAGTTCTTACTA
CCCACAAATCCGGCTGAATGCACTGGAATTACAGGTAAACCAGTTTTTTTCGCAGCCACC
TTACAAACAGCATCAAGATCATCACCAATCAAAGCTGTAACGCACGTAGCATATACAAAT
ACAGCAGCAGGATTGTAATTATTTGCCACCTCCTGGATAGCTTTATAGAGACGCTTCTCA
CCACCAAAAATGATATCGTTTTCGGTCAAATCCGTGGTGAATCCCATCTTATATAATAAA
GGGCCAGAAGACAGACTACCGCGACCACCCCAAGAATTACCAGAACAAGCGATCGGTCCG
TGGACTAAATGGGCTGCATCTGTAATGGGAACAAGAGCAATCATTGCTCCATCAAATGCA
CATCCTCCTTGAGCGGCTCCTGGTTGAGCCTGTTGTTTGCATTTATTTTTTTTATCCTGA
TTCCCTTGATTATGTTCACATCCTGGTTCAGTGAGCAGCTGATTAATTTTGCCTTGGGTA
CCGATCATGGCTTAATTGCGGGTAGGTAAGTGGTAATTGATAGTTGGCAACTAGGAATTG
GATGGCGGTATAATTTATGAGATTTGAATCAACAATATTTCCTATTGAAAACTCAGAACT
TATAATTTACTGATCGCCCGTTGCTAAAAATTTCTGTGAGATTTTCGTACTCTGCGATCG
CTCATCGTTACTTTCTAGCTCAAACGTGGGATTAATATCGCTTGTAGTGAATATTTTGGT
TTCAACTAGCTGAAAATATATTCTTGGGTGCAGAGTTCGCTCTTATGAATTAAGTATCTC
CCTCAAATCATTTTCAAACAAGTAAATATTTTACAAAATTTATGATGAACGAATATTTTT
TCCATATCTATAGCAGTAAGCAATTAGGACGGGTCTATTGTTGAAATCCCAAACCTGTGA
ATAATAAACTTATTACTGCGTAGCGCTATAAGCACAAGGAAAAGGGTAAAAAAGAAAGGC
AAAATGAATAATTACTTATTTATTATTGCCTTTCCTTTCCCTTTGTTGGCGTGGAGTTAG
TTCATCAAAAGAATCTAACGAATTAAGTCAAAGGAGATATCTGTCTTACCAGCAACGTTG
CTGACGCGATCCATCTCATCTAACAAGGTGTTAACAATCCAGTTCAGGAGGTTGATACCA
CCTTTGTAACCAAGTGTGGAATAGCGGTGTAAGTGGTGACGGTCAAACAGAGGATAACCG
ATACGAACCATAGGAATCTTGGTATCGCGCCACAGATACTTACCGTAGGAGTTTCCAACG
AAGAAGTCTACTGGCTCGGTGAACAGTAAGCTAATAATGCGTTGACTATCAGGTAATATA
ATTATATCGCTTCTATGGTGTAGTATATGGAGATTTGGGCTTACGCTCGTGTTTCAACTG
ATGAGCAAGCAGATGATAAAGGCGCATTAATCAAGCAAATGCGGCGTTTACGAACTGCTG
GAGCGACAAAAATATATTACGATGTGGAAAGCCGCACCAGTGACAAACGTAAAGGTTTAT
TACAACTAATTGATGACATTAATACAGTCGCAATACATAAAGTCTCCCAGTTGCTTTTTA
TTAGAATTGATCGTCTAACGTCATCATCAATGATGTTTTATCAGTTAATGGATGCTTTAA
AGAAAAAAGGTATCCAACCGACTGCACTAGATGAGCCATTTGATATGTCCAGCATTGGCG
GTGAACTTACCATCGATGTACGTTTGGCTGCGGCTAAATACGAAGTTAAAATGTTGGGAA
TGCGAGTTAAAAAGGAACGAGATACCCGCAAGGCTCACAAAAAACCCCATTGGAACGCAC
CTTTAGGTTTTGTGGTGGATGGGGAGAAATATAAACGGGATCATCGCCCCTGTATATGTC
TAATTGCAAATCAGCAAGAAATGACAGTTGCTGAATTAATGCGGTTTGTTTTTGATACCT
TTTTGACAGTAGGTACAGTATCCCAAACTGCCAAACAGCTACATCAGATGTTTGGGATTC
AAACTAATGCAGTATCTAAAACCAAAGATACTAAAGTTAATGTCCTCACACAAGAAGATG
AAATTGTCTTAGAAAATATTCATAAATCCCGTGGTGGCAGCTTAAATCTGCGTTACCCGC
ACACAGGGCTAAAATGGTCAGTTTCCGGATTGCGCTCCATCCTTGTCAATCCCGTTTATG
CAGGGGGAACACCCTATAACACCATAGTTCGTCCCAAAGGACATCGCAAACCCTTTGACG
AGTGGGAAGTGACATGGAAAACCCATGAGGATGAAGCAATTATTACTCGAGAGGAACATG
AATGTATCAAAGCCAAAATCAGGGAAAACCGCAATAACCGTTGGGCAACAGAACAAAAAT
ATACTAATGTATTTGCGGGGTTAGTCAAGTGTGCCCACTGTGGTTCAGCTTATAGTCGCC
AATGCAAGAAATTAGTCAAGCGTCAAGGCTTTATTCGCCATCACTACCAATGTAGCTTTT
ATCGCACTAAAGCTTGTCACAATGGGCGAATGATTTCCTCTGATAAATTGGAGGAACAAA
CGATTAACTATTTAGTCAAGGAAGCCGAGCGATTAGCATCCTTGGTGGAACAAGAAGTTA
CAATTGCCAAGGAGCCTGGGGAAATCAAGACTCTGCGGGCATCTTTAAACACATTAGAAG
CATTGCCATCTAATCCAGCCATTGAAAAAGCGAAAGAAGATATGAGGATGCAGATTGCTG
ATGCGATCGCAACTACAAGTGATACCTCAAAGCAATATTTAATTGCCAAAGAACGGATTG
TACAGGCTTTTTCTAATCCCAGGTACTGGCTCTCACTCGAACCCCAGGATAAACAAAATC
TACTGAAAGGATGTGTTAAAAGAATAGTGGTAGATGGTAATCAAGTCACTAAGGTTGAAT
TGCTGCACTTGCACTAAGCAGCTTGAGACTTATCCTGGTTCCCTTTGCTTGCGTCTTTCT
TCTCTTGCATGAGGGAAATTTTTTGTAGTTCCAATTCCCGTCGCTCAAACTCAATTACAG
TCCTCATAATTAACTCTGCTAGTGTTTCACGTTTCATAGGGCAATTTCATCATTATTTTT
TGAGAATAGCCTAGAAGAGAAAAACTTATGTTAACCATGAGCTTTTAACATGAGATATAA
CGCTACGCGCAAGTAATAAGTAATAAGTAATAAGTAACAAGTAATAAGTAATAAGTAAAT
GTGAATACGCTGATGATTCAGAAAGTATTATCTGAGCAAGACTGGATGAATATGATGAAA
CCTGATGATTTGAAGGCATTGACACCACTAATTTGGAGTCACGTTAATTCTTTAGTTGTT
CGTTGAGAACGTCAAACAGTATATTTTGATGTATTCATTGACCTTGCT
>CalSC01_contig68560
CTTACATCAAGTCAGTAATAAGGTGAGTGACTAATTTAAAAGACTTTCATACTCATCGTG
ATTACCGATCCAAATCCAATAATAATCGTCACCCTTTTTCAAGGCTAACGCTCTATATCC
ACCAGTAACACGGGCAGACCAAAGATTTTTACCGACTTTTTTGAAGTGCAAAGAGGGATG
AAGTGAGTTTTCCTGCCAAAGCTGATAAGCCTTCTGCGCTTGCTCCTGCATCTCAGGTGG
CAATTCAGCATAAGCTTTCCAAAACTCAGTCGTCGCAAAGGATTTCATCCATATTCCTCA
CGTTGTTCGCTGCAATATCTTTTTCTGCCTGAGCAATGAGGCGATCTAATTTCCCTGATG
CTAAATCTGCCTCAATTTGCTGATCCCACATTTCATCAAGATATTTTTGAAGCCACTTTG
CCAGATTACGAACTTCACTTTCTGGTAATTGCTTGATTGCTGATTCGACTTCTAGTCGAG
TAATCATAAAAGATTTCACATTTTAATAGCTTTTCCGTATCTCATTTTAACCTAATAATA
CCTTTCGGCGATTGCTGCGCTCACTGTAGGCATCGCATTTAATAATAGTTAAGGAAGCAC
ACTGTAAGTAGTTAAGTATAATTGTTTGTTTGGATCAGGACTTACGCAACGAAGATTTGT
CATTGCGACCGAAACGAAGTGTAGGGAAGCAATCACAGGATTTTTGCGATTACGTCGCTG
TCGCTCGTAATGACGCAGTGACGTTACTTTTGCGTAAGTCCTATGGATATTGAGTGATCG
CTTTTCTCAACGATGTTTAACGTTCGCGCTCACTAGACGCAAATCACCTCTGCAACTCAA
CCCATCATCTAGATACGTTCCAGTGCAGCGCAGTTGTTAGACCTCGCTTTAGCTTAAATC
TTGCCTTGAACATGATTCATTTACCCCAAAATTCTTTGAACTCAGCTAATGCCTCCTCAG
CAAGAGGAAACGCAACATCGAAATATTCTCGATATGAATTGAGAGTCAGGATCTCCCAAC
TGATTACTTGACTATCCAAATCAAAGCTTGGAATTAAAGTTTCCGTTGGGAACTTCTTCT
TAAATTTTTCCACCGAAGCATTGTGAGACATCGCCTGTATAAGTAAACCGTATTTTTTAA
AGAAGTAATCTATGTAGGTAATCCATTTTTCTTGACTCCAATTACTACTACCTGGTAGTT
CATCATCATTACTACCTAATACGCCATCATTAGGTACATTAAAATACTTAAAGAGTTTAT
CGGCAGCTTCAGCAAGACGCTGACTCATAGATTGAAGCCATCTTTGATGAAAAATAGTCT
GAAATTCATCCCATGTCAAAAGCTCAATCACACTGCTTTTTGCAGCCTCAAAAGCACCAG
ACTGAAACCCTGCTTTTGAAATGACAAATCCTCGATTTGCACCAACATCAGAAACAACAC
TCCGTAAAGAATGTACAACAGATTTGGGGACACGACTATTCCAATACTTACATTCACATA
AATAGATCAGAGAAGGTGTCCAAGCTTTATCCTCCACATGAACATCAATATTGATTGAAC
CTCGAACAGTTGTAAGTGAGAATTCAACTTCTGCGTTGCAACCTAGCTCTACAAAGGTTT
GTGCTACAAAATGTTGTAGTTCTTGCCAAGTACTAGGTGTTTTATCAAATATCATCCTTG
CTTAGACCAACCTATAAACTTGTGTATACACAGTACTTTTACATATACTTACTTTACATG
ATTTATACCGACGTTCTTAACCGTGGTGGAAGAGCTGTTCGCAGTCCTCTGGATTGTTAG
ACATTCTCCGAGAATCTCAACTTTTCAACTTCCAACTTTAACCTTTCATTCTCCATCCGT
AACGCAAATATTTCATTCTTCTGCAATTCAATCAACGATTTCTGAGTAATCACTTCAGCA
AAAGCTTTTTTCCGGTTTTCAATCCCAAACCAACGCTGGTAGGTCTTTGTATGTTCATCA
ACGGTATGACCTAAATTATCTGCTGCTGCTTTGATGGGTATTCCCTGAAGATGAGAACGA
ATCGCACAAGCATGACGTAAATCGTAGGGCTGAAACTCAATTCCCACTTTCCGAAACCAT
CTAGATATATCTCTTCGCATCCAATTAATATTTTGCACAGATGCAATTTTTGCCACCTTT
TTTTCTAAAATTTTTAATGGTTTGGGATTATGTAAATCAAATAATTTGATCCATTCAGGT
ACAAAGGGGATAACTTCTCGATATCCAGTTTTTGTATTTTTATTCACTTTCCATGTATAG
TCTATATTTTGCGGAGATATCCACCAATTAATATCTGGTTGTACAAATAGTTCCCTTGGT
CTTAACCCAAATGTTGCTAACATTCCATATACCCAACGCCACATTTCCCAAGTGTCAATT
GCATCACTAATGTTTGTATTTTTGCGGTTGAGGGCGAATTTTGCAAATAGGTCAAAAGAA
GATACTATTTGATCATCTTCGGGGATTTCTCGATGAGCAGGGGTGACATTATCCCGTGTG
ACATCCAGTTTAAATCCTAACTCAAAGGTTTTAATAAAAACAGAAGTTACTGCAATCAGT
TCATTCTTTTTATTACCCTGAAATGAATTAATAATTGACTCAAAGTTATTTTTTGTTGCC
AAAGTTGTTAAAGGCAAATTTCTTTTAATCACAGATGTATAGTTAGCAAAAGTATTTTGG
CTAGTGATAGTTTTCTGACGAGTTTTGTAATATTTTTCCGCAAATGTATCTAATAATTCC
CCAATGGTTTTTATTTCTTGTTTCTCTCTAGATTTAATTCCTAAATACTTCTCACTCCAC
TCAAAAGTATGGCGAGCGATTAATTTACCCAACTCATAACTTTCCTCGATCGCAGTTTTT
AGCCCTTCTAAATTTGCTGGTATCCCCAAGGATAAATCGTACTGTTTTTTCCTTTTTCCT
TGAGAGTTACTACAATCATCAGGTTTCAATGGTAAAGTCGCTCGTAGCTGTAGGGAATTA
CCAGTTTGTTTGATGCGAACTCTCACCCTATCCCTTTTTAAATTAGTATTGGCTTCAACT
AACTTCTGCTCAAAAACCTCTTGATAATGTAACTCTGTTGCTTTAATTTTCGCCATTGTT
CCCCTATAGCTACCGTCTGTGGTGTTGTGCGGCTCAAAATCTGCAAAAATATCGGCGAAC
AAGTCCTTTGAGTCTGCATTTGCATATTCATGTGTAGATGTGAATTTTTGCCGATCGCAA
TCATCCTGGTTTTGATTTTGTCCGCTCATTCCCTAGATATTCCCTTATTTATAAGCTGAA
GTGGCGAAAGCAAAATGTTATTACATAGCAGAAAAATTTATAAAACAAGTTACTCAGTAA
CATTATCACTATATCACTAGTTGTCACAGCAGTTATATGGTGCCTGGTGGAGTCATGTGT
GCCCCAACTTTGACCGATATCACCCGCGCTTGGGCAATTTTGGAATATTTCCGCACCAAT
TGGTTAGAGCCCATGTGGTTGGGTTGCTCCTTAGAAAGGTACGAGGAAATTAAAACCTAT
AATGACTTTATGGCCTGGCTTGATGAAAATCCCAGTCATCGAGATTCCGATTTGGGATTC
TATTGGCGCATGGGTTTTGACATTGGTTTAGATAAGTATGGTGCTGGTGTTGGCAAATAT
ATGACCTGGGGATATTTACCCCATGAAGATAAATACCAGAACCCCACCATTGAGGGGCGA
AACGCAGCTGTAATTATGAAGAGTGGAGTCTATGATAGTTTCGCCGATAGCCATACCTTA
ATGGATCATACTTTCACCAGGGAAAATACCACCCATTCCTGGTATGATGAAGGCACAGCA
GATGTTCATCCCTTCGATCGCACCACTAAACCCACCCGGAATAATTCCAAAGACTTTAAT
AATGCCTATTCTTGGTCAACCGCAGTACGTCACAACGATTATGGACGCTTAGAAGTAGGT
GCCCTAGCCCGTCAATTAGTAGCAGGGGGTACACATGGCGAATCTTGGCAGCATTATGAT
GGATTTATTCTTGATGCCTTTAAACAAATGGGTGGTGCTAATACCCATATACGACAACTA
GCTAGAGTTCACGAAATCGTTAAATTGTACCGCCAAGCAGAACGTTGCTTGCGGGAATTT
AAACTCAATGAACCTTGGTATATTAAACCCCAAGAGAAAGATGGTAAGGGTTGGGGCGCA
ACAGAAGCAGCCCGTGGCTCTCTTTGTCATTGGGTAGAAATTGAGGGAGGTCAGATTAAA
AATTACCAAGTCATTGCTCCTACCACTTGGAATGTAGGACCCCGTGATTCCCAAGAAACC
CTTGGTCCCATTGAATCAGCTTTAATTGGTACACCCATTCAAGATGTTAGCGATCCCGTT
GAAGTTGGGCATGTTGCCCGTTCTTTTGATTCTTGCTTGGTTTGTACCGTTCATGCCCAT
GATGCCAAAACTGGCGAAGAATTAGCACGTTTCCGCACAGCCTAATAATAGGAGGGAAAG
AGGGAAGGAGGGAAAGAGGGATGGAGGGATGGAGAGAAGGAGTGAAAGAGGATAAATTTA
TTAATAGGCTTCTATATGTAAACGCTGTGCGTCTAAACTCCCTCACTCTCTCACTCTCTC
ACTCCCTCACTCTCTCACTCCCTCACTCCCTCACTCTCTCACTCTCTCACTCCCACACTC
CCTCGCTCCAAAATACCCCATCAAAATTAACTATGAGTACAACATCTAATATTGAATTAC
ACACATACCTACCTCGCTTTCCCGACGAAGCACTGAAGGAATTTACAGAATGGTGTATTT
TCGAGCAAGCAGCAGCAGCAGGGTATGAACTTGTTCCCGATACCAAAAAGTTAGAAGACC
TAGAACCAGCATATTATGTGGAAGAATTGGTAGATCAGTTTGTCAAAGCTACCAGAAATT
CTATTGAAGGTGGGTTATCCATTCTGTTAGCAGGGAAAGAAGCAGATGGTAATGCCCTTA
AAGGTATACCCATTGTGGTTGATTTCGTTTCTCTGTATATCAAATACTTAGCTCCTAAAG
GTGAAAAAAACACCCAGCCCACCAATGAAAAGTTGGCACAAGTAGCACAAGAACAGTTTG
ATAAGCTATCTGAAATTGCCAAAAATTACGGTATAAAAATGTAGAGCGATCGCTAGTAAA
ATAACCTGAGTTCGGGATCAGCTGAAAGCTTCATTAAATCGTTGCTTGATTCTGGTATAT
GTCAAGGTATTGGTATAGTTTCAGCCATTCAAGTTAAATAAACTTTCTTAACCTGAACTG
ACGTTAATTTAGCATTCCTTCCTGTATTAGGATTTTTAAAGAAGGGATCAAGCGATCTGG
TTCTATATTTTCCAGTCGCATTGGTTCTGGCTCTTCTGGAATCCAAACTACGGCATTTTG
ATGCTGCGCGAAATCTCGATTAAAGCGTGCAATATCCTCAATACTCCACTCCTCCCGAAT
GGATTTACCGAAGACAACCAATGTATTAATAAATTGAACAAAAAGGCTGCTTACGCAGTC
TTCCTTTTGCTTTGTATTTGGCATATCCAGAAGCGGATGAGGATTGAGAATTTGAGCAAA
GTTACGCCAGCCTAGTTGAGCGCTGCTCAATAGTGGATCGCAGTAGTTAGTAGCACCAAG
ATGCTCATATACGTGCTTCCAGCGAATCGCGTATTGTCCTGATAATATCCAAATCTGACG
GATACAAGCTTCGTAGATTTCCTGGGCAACCTGAACTTGAGGAGCAAGTGCCCAAGAGCA
CTTTATTTCGCTACGAAAGTAACTTGTCAAACTATTGATACCGGCAATTACCGTCTCATT
ATTCCTACCTACTTTAGCAATTTTTAGATAGTCCCATTCTCTCTTTGGCTCAAGAGCAAG
AGGATGAAGTAAATATTGAGGCAATAGACACTGCTTAAAGTTGGTAATATCACCATCAAA
TTTGACTAACCAGTCATCGGGTTGAATAGTTTGCTCTACTGCGAGGTAGGCAATACCTGA
CATTATTGAGAAGCCTAAGCCATAATTTAGCTCTTTTAGAGCTAAAACCTCTAAAAATTT
CCGAAAATCAAACCGCTCCTTCATCTTTTCCACAGAGATTAATGTTATCCCTCTGGCAAT
TATGCTATCTCTAACTTTTTCATGCAGTCCGTTATCTGAAATAAAGATGTTTTCAGCACC
TATATAATCTGACAGTTCATCAATAGTATCACCAATGACAGGAGCAATATTAGCTTCAAG
TTCACGCATGGGAATAAGGACTTTTACCCGACCTTGTTGGCGATATACTTCGGTTTTACT
ATCATTAGCTAATATATCTTCTGTAGAAGGTTGAAATACATCCTTGTGCAATAGCTGACG
TAGGGTGTCGTTTGAGTGAGAATTTAACTGGTGAAAGGCTTTTTCAGAACGCTCTTGGGT
AACCCCTCCAAATACTAAAGCTTTAAGTCTCTCTTCGCCTTTATGGAATGGTAAAGATGC
TTCCTGTGATGTCATAAAATATCTGAATTGCTAATAAATTTTATGCTAATCCTTTTTTAA
GATGTCAGGACTAATCCGAAGGACTACAAATATCTCAAAGTTGGATACCTAAAATTGGGG
ATGGAATTGACTTACTTTTATCATATTTAGGTTTATCTAGCACTGAAAGACTTTTGAAAG
AGTAACACACCCTATCCTTATAAATTTGCCAGTTATGTAAGTTTTAGTACTTATTACTTA
TTACTTAGTAAGTAGGTAGGTGTAAAAAATGATCGTTTGGATCAGGCAGGGGGCAGGGAG
CAGGGAGCGGGGGGAACAAGGGTTTTAGGCTTATTTACTTTTCTTCACATAGTTTGGTTT
TATTGTGCCGACTTACTTACTTATTACTTATTCGTAAATCCTAGTGGTATTATTGAATCC
CCTCAATATTAACTACGAATTCCTATGGAACCACCACTAGAACGTATTCGCCTCTCTCAA
ACAGCCAAAGACCAACTAATAAAACTCAAACGCCAAACCAAAATCGACCAGTGGAACATC
CTCTGTCGCTGGGCATTTTGTCGTTCCCTAGCTGAAATCACTCCCCCTTCACCCGTACCC
ATACCCCAAGATAGTAACGTTGAAATGACATGGCGCGTTTTTGGTGGAGAAATATCTGAT
ATTCTGCTTATTGCTCTCAAACAACGCTGCTATAACGATGGCTATGGTACTGATAAAGAA
ACCCTCGCTATCGAATTTCGCTTGCACCTACACCGAGGAATTGGATATCTCGCAGGGGAT
CCAAATATCAAGAAAATTGAAAACCTAATTGAACTAGGAACCAAAAATTTAAATAATATT
GGGTAGTACAGCGCTACGCGCAAGTAATAAGTAACAAGTAATAAGTTTACTATTCATTGG
TTTGAGCCTTCAAAAGTGTCCTAACGTGCTTTGGTAGTGGTATATTACTTGGAAATGACT
ATAAGCAATTGCTACTCTTCCTCCACATCCATTTGGTTCTGATGTCTGAGAGTTATCTAG
AAATCGAACGCCATAAAGCTGCAATGTTTCGTACTGATTTATCTCGACCAGTACGATTGG
CAATAGAATGGGAAATTATCAATCAGGATACCACGTTTTTTGATTATGGGTGCGGACATG
GTGGCGATGTCCAGAGGGTAGAAAATTTAGGTTATACAAGTGCTGGCTGGGATCCTTATT
ACTATGCCCATATGCCCTACGTAGAAGCAGATGTAGTCAACTTAGGTTATATCCTCAACG
TAATTGAAGACCTAGAAGAACGCCGCCAAGCCCTTTTATCTGCCTGGAAATTAACACGCA
AAGTATTAATAGTATCAGCCCAAGTTCTCATTAATGCCCCCAGCAAAACCCAAATTGCCT
ATAGTGATGGCATTGTTACCCGACGCAACACTTTTCAGAAATATTACGAACAAGAAGAAC
TGAAAAAATACATTGACGAAACTATTAATACAGATGCTGTTCCCGTGGCACTGGGTATTT
ATTTTGTCTTTAGAGACCCAGCTGAGAAAGAAACCTACAAAGCTCTGCGCTTCTTTTCTA
GGGTTTCAACTCCCAGAATTAGCCTGCCAACACAACGATTTGAAGACTATCAAGAACAGC
TAGAGCCATTGATAGCATTTTATACCAAAAGAGGAAGATTGCCGGTTAAAGGAGAATTAG
AGAACGAGCAACAATTACTAATTGAATTTGGTACTTTCCGCCGTGCCTTTGCCGTAATTT
TACAAGTTACAGACGAAGCAGAATGGGATGCGATCGCTTACCGTCGTTCCCTTGATATTC
AAGTATATCTGGCTCTGACCCACTTCGAGCAACGTCCCAGATTTTCTCGACTAGCTCCGG
AAATGCGCCAGGACATCAAAGCCTTTTTTGGTAGCTATAATGACGCTTGCGAAGTCGCTG
ACGACAAGTTGTTTAGTTTGGGTCAACCAGGGGTAGTTAAAGGTGCCTGTGATCAAAGTA
AAATTGGCAAACGTACCCGTGGCGCATTGTACATTCATGTTTCTGCATTGCCAGCCCTTA
ACCCTTTGTTACGAATTTATGAAGGCTGTGGTAGTCGCAGTATAGGCAGGGTTGATGGTG
CGACACTAATAAAATTTAATACCGATGAAATGCGGATATCATACTTGTTTTATCCAGATT
TTGATACCAAAGCCCATCCAACGTTGAATGCAAGTATTAGTATTGACTTGCAAACACGGA
GAATAACTCACCGCGATTATTCCCAGAGAGAAAATCCACCGATTTTGCATCGTAAAGAAA
CATTTGTCACTTCAGATTACCCATTGCGGGAGGAGTTTGCTCAACTCACTCAACAGGAAG
AAGAATTAGGATTGCTGAACAATAAAAGTGAGATTGGTACTCTTAATGGTTGGACAAAGT
GTCTTGAGGAACATGGGGTGGAGATTAGGGAACACTCTGTTTGGGAAATGAGGGATGGAG
GGATGGAGTGATTGAGTGATGGAGGGATGGAGGGATGGAGTGAGGTTGGACAGGAATTGA
CGTTAGTCATGGTTCAGGTAAACTTTTCGGCATCTTGGCGTGAAATGACACCAAAATTAT
GTCAAGATAGCTGCAATTTGCCATAGATAATAGATAAGGAGAACCTCAAACACAGTGAAT
ATAATCCAATCCCTACTGCAAGTTTTTCGCAGTCGGAAAATGGCAGCTTTACTGTTTGTC
GGTTTTTCTTCCAGTTTGCCATTTCTCTTGACTAGCAAGACATTACAAGCTTGGATGACC
TTAGAAAAGGTTGATTTATCAGCCATTGGATTGTTTAGTTTGGTGGGTGTACCTTACTCC
TTAAAATTTCTGTGGTCGCCATTAATAGATCGATTTGCCTTACCATTTTTAGGTAGACGA
CGGGGTTGGCTAATTGCAATTCAGGTAGGCTTATTGCTAGCGATCGCTTGTATGAGTTTG
CAACAGCCAAAACAAGCATTACAATTGTTAGCTATTAATGCCCTAGCGATCGCTTTTTTT
AGTGCCACTCAAGATATCGTTGCTGACGCTTACCGTACCGACGTGCTAGAACAAATGGAA
ATGGGTGCAGGTGCAGCAATTTTTGTCTTGGGTTATCGGGGCGCAATGTTGGTTACGGGT
GCATTAGCCTTGATCCTAGCCGATAGAATACCTTGGTCATTAGTTTACCTAATCATGGCT
GGGTGCATGGTAGTTGGTATTCTCGCGACTCTATTTGCACCAGAACCCAAGTCAGTCAAT
CCACCAGCCTCCTTAATAGAAGCAGTGGTATTACCCTTTGGAGATTTTTTTCAACGTCGA
GGTGTAGTTCAAGCCTTCTTAGTTTTAGGATTTATCGTCCTTTATAAATTGGGCGATGCA
TTAGTAAACAATATGTCCACACCCTTTTTGCTGCAAATAGGTTTTACTCAAACCGATATT
GGCGCAATTCAGGGGGGTATGGGTCTAATTGCTACAATTGTTGGCGCTTTCGCAGGGGGA
GCATTTTTAAGTAAAATTGGTCTGAATCTTTCCTTATGGTTATTTGGAGCTTTACAAGCA
TTAAGTAATTTAACATACCTGGTACTAGCTAATCTGGGCAAAAATTACCAGTTTTTGGTG
CTGACAATCAACATCGAAAATTTATGCGCTGGTTTAGGAACTGCCGCATTTGTTGCCTTT
TGAATGAATTTATGTAACCCGCGTTTTTCTGCTACCCAGTATGCTTTACTTTCTAGCCTC
ATGGCTGTGAGTCGAGATATTTTAGTCGCTCCGGCTGGCATATTAGCCAAAACCACTGGT
TGGCCAATATTTTTTATTATCAGTATTATTGCGGCATTGCCAGGTCTATTATTATTGCCA
TTTTTCGCTCCCTGGAACCAACAACCATTAGCAGTACTCAGACCAGGAATTATAGATGAA
TTATAGGACTTATGGGACACAAAGTAGTTATTTCTACAGCCACATTTATTCTTTTTATTA
CTGGACTGCTGCTAGGTTACGTCATCTCTCAGCTAGTTTTAGGCTTTTTGCACCTCAATT
TACTGACATTTTTAGGTACATTGAGCCTAATTATAATTTTTGCGATCGTTTACTATGCCT
TATTTTGGGATCTGAGAAAACAGCAATCCCAATCACCTTCATTTCCCAATGGTGAGCCAT
CTAACTCGCCTCAGTCTGAAGTCACAGGAGTAATTTCCAATATACCGAATAACCCTCCAC
CCAAGGCAATAAACCCCAGCCTAGAAAACAAGCTAGTAAGTTTGTTAGCAGGGGATATAG
ATGCTGCGGAGAGATTAGTGGCAAAAGTCAAACAAGAATATCCAGGAATGCCAGAAAATT
GGTATTGGGAAAGAGCGATCGCTGATTTGGAACGCGATCGACGGTAGAATCGGATGAGGT
GATTTTGCTATTCATGGGCTCTGCCCTAAACTCTGTCAATCAGAGGCAGGGGACAAGGGA
GCAGGTAAGCCACTGCGTTGCGCGGGTTCCCCGCGTTGTAGCAAGTGGCGCAACCCGAAG
GGGAGCAGGGGAGATTCCAAAAATAAATTTGAGGGCTTGTATCCTTTTCTTCTTCTATGA
AGTTTTTGTATGAAGACTGCGATAAAATTGATTGTGAAAGTACAATCAATCACCCATTGC
TAGTAATCTAAAACATGGCTATATTTCGGCAATACATCATTCCCCTACTTGTGGTACTAA
CATTTTTGTTTGCCCTAGTAGCAGTTAGTGCCCGCATCTTTTTACCTTCAGATATGGCAG
CACCAGCACCAATTACTAGCGAACAGCTTTCAGTTATTAGTTATTAGTTTTAGGTCTTTC
CTTCCTACCCTGGGAGAAGCCACTTTATATCTACATTCCTTCACGTCCTCCCTCATTCCC
TTGAATCTAACTCCTGATTATCATATTTGCCGTGGTTCTACCCTAGATAAAGCCTTGTTA
ATTAAGTTCATGCAACGGACTTATGAGGAAACATTTCCAGGGCAAAATTTTTCTCATCTA
CAAAAAACAGTTGAGCAATACCTTTCCTCAGAAACACCTGTATGGTGGGCAAATTTTTTA
CAGGATCACGGCAAAAATAAATCTGTACAGGGATTAGTTCAGCTTCCTCACACACCAGTA
GGTTGTTTATGGGCTGGTAATGCCATTGATCAAGTGTACGGTGAGCGCCACGCCCATATT
TTTTTACTTTACGTGATGCCAGCCCATCGAAGGCAGGGAATTGCCACAGCCTTAATGGAA
AATTTAGAATTGTGGGCAAAAGCAAGAGACGATCGGCAAATTGGATTACAAGTGTTTCAA
ACTAGTACAGCAGCACTAAATCTTTATCAAAAGTTTGGTTATCACACCCAATCTCTGTGG
AAGATTAAACCCCTACAAGATTGACATTCTATTCCCTTCACTCTCTGGTGATCACTTCAT
CCCCTCAATTTCTATTTTCCAGCTACAAATAACACGGTGGTAAAGTGTATCATGATAACT
GATTGCAAATTAGGCTTTCACTTGTTGGGGGTTTATATATTAATTAATCCCAATCAGGGA
TGGAAACGAGATTAAGTATGTATGACGAAGAAGAACTAATCATATTAGATGCTGAAATTG
GCCTAGAAGAGCCTTTAGACCCTCTAGATCAAATAGAACCACTCACTGATGATTCGGAAG
AGCTGAGACCCGATCCAGAGGAAATGTTAGCCTTATTAAAAACCCCCAACCCCAGCAAAG
GATGTTGGCGGCTCGTGCCTTTTGTGACATTGAAGATGCAAGGGCTACCCCCCATCTGAT
TCGTTTATTAACAGATACTTGTGCCTTAGTGCGAGTTAGTGCTGCTTACGGCATTGGACG
TAACCCCAGCTCAGATGCAGTAGAACCACTGATTAATCAACTGAACCAAGATTGGAATGG
TTACGTGCGTAAAGGTGTGGTTTGGGCATTGGGAAATTGTCGCGATGCCCGTTGTTTAAC
TCCTCTCACAGTCGCTTTAAAAACAGATATATCAGCAGTCCGGTTATGGGCGGCTAGTTC
TCTTGCTCAAATGGCTGATGTCGGCTATGAAGCTGTAGTAGGTGCAATTCCACCCGTAAT
AGAAGCCTTATTAACAGACCCAATTGCAGCAGTCAGAAGTAACTGCGCTTGGACAATTGG
GCAATTATGTCGTGAACTACCATCCAATATAGTTTATGGTGCTGCCATTGATGCCATAAT
TCAAGCTTTTGCTGAAGATAAAGACTTGGGAGTGAGGGAAGATGCAAAAGCATCTATATT
GAATGTTGGAGATCCCCGAGGATTGCAATTAATAGAAACCCTGGAAGAAGAAGGATGGTT
TTTTGAGAATTGACAAATCTGATTGAACAACAACGTCTTCAGCCTAGATGTATAAAAACT
TATACCATTTTGGATTTTGGATTGTGAAAGAGTTGCTATATAAGCTTTTCTTTCTTTCCA
TCTGTCATAATCATTTTTAAAATTGGTATTAATCATCTGGGTTGGTTACTGATTTGTTGT
ATCACCATCATACAAATTTGAAGTTTTAGAAATACTAGAGCCATATCAAGAGCCATAAAC
TGTTTATTTTCCGCACAATTTCCACAATTTCCACACTTCCCACACTCCCCTCTACCACAG
GATTAGTGATTGCTCTCGATTACTGAACTAATGGCCTAATGACTACGC
>CalSC01_contig69345
GATATATTTGAAGCTGCAACTGGTATTTATCCAGATCCACAGGGTATGGCTTATATTCTT
AAACCTAGTGGTAAAAGTTTTGAAGTAATTGCCAATGTACTTCCTGAGGAATGGGGAAAA
TTGGGGAATAACTAAAACATCGATAGTATTAATCTTGATCGTTATTGAGGAAAATATTAT
GTCATTGATTCATTAGGATAAGTCTATACTTTCACTGCATTTAAAAGAGATCGTTGAAGA
CGTTCAGGGGAACCATCCTGTAACCCTTAGCAGGATTAAGCGCGATCGCGGTTAGTTCCC
TTCTTGTCCCGATGATGACAAAATTAGGCAGACCTTTTCTGAAGGCAGCGATTAAGAATA
GTTTATTTCTCAACCCAGAAAGTACGGCATTGCCAGTCAACCCTTCAACTACTGAATTAG
CTCAAATCTGTCACCAAGCAGCGATCGCGAGTCAGTCAGAGGCAGTCCCGATGAAAAATA
ATTTGCACCACCAATTATCTAAGTATAATTTTTCCTTCCCCCTGCTCCCTGCCCCCTGCC
CCCTCCTGCTTAGAAGTCAGAGGGTAGGGGAATAGGCTTCGTCATGAGCTCAGCGTTTGA
TTGAGCGCTCACGCCGAAGTCCGAATGGGAGCAGGGAAGACAAGAAGACAAGAGGAAAAG
ATAGATTAGAAGAAAAAGGGAGCTTTCACAAATAAATTTGGGGGCTTATATCCTTTTCTT
TTTGGTCAAAATACCCATTCACAGCTTATAATGAGAGGGTTTTTTTACAACATACCTGAT
TTTTCAAACATCCTCTAAGGATTAACCTCCAAAGTTTCCCAATCACCCAATTCATTCTGA
CTATAAAGCCAGCGATTCTGTGGTTCCCCTCTTAATTGCAAATGGTCAACTTGTAGAGGT
TCAAATAATAGCAAACAAAAATTATCTAAAGGCACAATAGGATCTGGAGGCGGTGGTGAA
AAGGTCTGAAAATTAGCTCGTTTTTCTCTTGGATGTGCCCAAGCAAATTGTACCCGAGCA
TTATCTGAAATTTCTTGCCAAGTTGACTGACGGGCTTGCTGAAAATCTTGGCCATAATTG
TTACAACCAATCAGGGTAATTTCCCCACTTAAACGAAATTGTTCGCGGGTTTTAGGGAAA
TACCAACAAATTTCTCCCCCAGATTGTTCTTGAATTTCTGTAAATTTTTGGCTGCGGCTA
TCTGTGATAATTTTTAACTTATTTGTCTCCCCCCAAAAACCCCGAAAAACTACAGTGCGA
TTTGCAGGGCGACCATTTTTTTTCACAGTCGCTAATTGGAAGTAACGGGCATAAACCAGA
CTACGGTTAAGGTGTAGGGCACGACTAATTAGCGATCGCCAAGGAGCAAGGGACATTAGG
TTATCTTAACATTTCATACGGTCATATAGATAGCGTAAAATGGTCTATTTGACAATCTTT
TACCTTACGTATTCTTGGCGTATAGTCATAATCTGTTGAGAAAAAAACAAGATCCTGAAT
TAGAATTATGGTTCGAGAGCTTGAGAGAAACCGCCAGAGTGTAACAAAATTTCCAGAAAC
TGCTCCAGCAGCCAATCCTGTGTTTTTTAGAACCTATAGCCGTCGTACTAAAGCCGGTTT
GCGGGAAACATGGTCACAAGTGTGCGATCGCACTATCCAAAGCTTGGTAGAGTTGGGCAA
GCTAACTAGCCAAGAAGCAGAGATTATTGGACGAACCCAGCGTCAATTAAAATCCCTGGT
GAGCGGGCGCTGGTTATGGGTAGGGGGCACGGATTGGATTACCAAGCCTAGTAACTTCTC
CGGGGGTTATAACTGCACTTCCACAAACCTAGTAGATTGGCGAGCTTTTGCTTTAATGAT
GGATTTGGCGATGATGGGAGCAGGAACTGGGGCGGTCCTGGAACCAAAGTATATTAATCA
ACTACCATCCATCCGTAATCTTTTAAATATCACCATGCAAGGTGAAATTGGTTCCATACC
CCAGGATTTGCGTCGGGAGGAGACAGAGGTCAAAATTGAAGGCAATACGGCGACTATCTA
CGTGGGTGATAGTCGCCAAGGTTGGGTAAAATCCTATCAAACCCTGTTTGAGTTAGCTGC
AAGTGAGGACTTTTCTGGGGAAGTTCAAGTTTTTGTGGATCTCAGCGATGTCCGTCAAGC
AGGAGAAACCCTTAAGGGTTTTGGTGGGGTTGCAAATCCGGTGAAATTGCCTGGATTGTA
TAGCCGTTGTGCTGGGATTCTCAATAAAGCTGTGGGGAGACAACTAAATTCTGTCGAATG
TTGTTTATTGATTGACGAAGCATCTGTAACAATTGTTGCGGGCAATATCCGCAGAAGTGC
GGGGATTCGTCAAGGAATTAGCGACGATGATTTATTTGCTGATGCCAAGTCTAATCTTTG
GCAACAAGATGGGGAAGGTAACTGGCGCATTGATCCAGAACGGGATGCTTTACGGATGGC
TAACCATACTCGGGTGTTCCATCAAAAGCCTACCTTAGAAGAATGTATCAATGCTGTTCG
TAAACAATATTACAGTGGAGAAGGCGCGATTCAGTGGGCTGGTGAAGCTGTAGCCAGGGC
AAATGGTGATTTGTTCTCCTCTTCGGGGTTAAAGGTTGAATTTTTACAGGCTTACGAGCA
AGGTAAAGCTAAGGAATGGATACAAGAACGCCATCTCAATATGGATGCTCAGGAATTAGA
GCATCGTTTGGGTAGGTATGGACTCAACCCGTGCATTACTGGTGATAGTTGGATTCATAC
AGAACAAGGTGCGCGACAAGTTAAAGATTTAATTGGCACACAGCAATCTGTTTATGTTGA
TGGAGAGCTTTTTAGCACTACGAAAGATGGCTTCTTTTTTACTGGGGTCAAGCCAATTTT
TAAAGTTATAACTCAAGAAGGTTACGAATTGCGCTTGACTGGCAACCATCAACTACTTAA
GGTAACTGCTCAAACACAGAAAAAACAATACACCGAATGGGTAGAAACTCAAAATTTGAA
CCCCGATGACTATATTATGGTTCACAATCATCGAAATCTACTGCCTTGGGATGGTGTGGG
TAGTTTTGATGAAGGATGGCTGTTAGGAAATTTTCTCGGAGATGTCTGTTTTTCTGCAAA
CCAGTCTAATTACTCCTATCAAGCTAAACTGAGATATTGGGGAGATACTCAAGTTGAAAT
GAAAGAGTATGCTTTAGCCTTGGTGAATAATCTACCGCAATCCCCTTGCTACTCACAAAA
TCTCCAAGGATGTTATAACAGCAATAACAAATACTACGAGGTAAGTTCAGCAAATTTGGC
AAAGCTGGCGAACTCCTTTGGCTTATATCAACATCTGAAGGTGATTACTCCCGAAGTTGA
GCAAGCTAGTTATGAATTTTATCGTGGCTTTCTTAGGGGTTTATTTGATGCTGATGGTAG
TGTTCAAGGAACTCAGCAAAAGGGTGTTAGTGTTAGACTGGCACAAAGCAACCTGGAAAC
TTTGAAAATTGTTCAAAGAATGCTGGCACGATTAGGCATTATTTCCACTATTTATCAAGA
ACGTCGTTCAGAGGGTTATCGTTACCTTCCTGATAGTAATCGTGAACTTGCTCCTTATTT
TGGTAAAACGCAACATGAGCTAGTAATATCCAATGATAATCTGTATGTTTTCCAGGAGAT
TGTTGGATTCCAGGAACCTAAAAAAGCTCAACAAGTACAAGAATTACTGAGCAGATACAA
ACGAAAACCAAATCGTGAACGGTTTACTGTAAAAATCAAAGAAATTATACCTGATGGTGT
AGAGGAAGTTTTTGATTGTACTGTACCAGCAGTCTCGCGGTTTGATGCCAATGGAGTTGT
TGCTCATAATTGCGGTGAAATTATTGGCAGTAATTTTCACTGTGTTAGTGGTGATACCCT
ACTGATCACTAGGGATGGAATGCACAAAATTAAAGATTTAATTGGGTGCGAAGTGGAAAT
TTGGAATGGTGAAAGATGGAGTAAAGTTAAACCATTAAAAACAGGTAATAATCGCAAACT
CTATCGAGTTAGATTTGAAGACGGAACCTATTTGGATGCAACCGAATATCATCGCTTCTT
TGTAAAAGATAGGTTCAACAAAAACTACAAAGAAGTCCAAACAAAAGACTTGATGGATGT
TAGTAAATATGCCATCCATACCCAACCTTTTACTATTGAGTATACAGATGGGATAGGCAT
AGATCCCAGTTATGCCTATACTTTGGGTGTAGCTGTAGGTGATGGAACTACAGACCAAAA
AAATAATGCCAAGATTAGGTTATATAATCAGAAAGCCGCTTTAGCAGTAGTTGGGAATAA
ATCCCCAGAAAGAGAATATGATTATTTGCCAGTTTTTACAGATGTAACTGAGATTGGGTT
TTCTGGAGAGTTGTTAAAGTCATTAAAAACAAATCCAGAAGCAATAAATATTATAGCTAG
TTGGAATCGCCAAGCAATTCTACATTTTATCGCTGGTCTGGCGGATACAGATGGCTCAAA
TACTCACAGTAATGGAATTAGAGTATATATCTCTGATTACGAGCGTGCTTATCGCATCCA
GTTATTACTTACCAAGTGTGGCATTCGCTCATCCTTAAATCTTTGTGCCCATAAGGGTGC
TATAACTAATCTGGGCGTGAGAAGTAGAGATTTATATTACTTGCAAATTACCAACTGTGG
TGAAATTCCTTGTCAGCGTTTGGATATCAGTAAAGGTCAACTACCTAAGCATAAGGGCAA
GTGGCAAATTGTCAATAATGTTGAAGAATTACCAGGACTACACGATACTTACTGTTTTAA
CGAGCCTGAACATCACAAGGGAGTTTTTGGCAATACCCTGACTGGAAATTGTAATCTTAG
CGAGATTCACTTAAATCAAATCGATCCCCAAAACTATCAAGAACAGGAGGAAGCATTCAC
TGCTGGGGCTTTATCCGTAGCCGTATTGTTAAATCATAAATTTGTAGAACCCCGTTATCA
ATCCAGCCGGGAATTAGATCCAATTGTTGGTGTATCCTTCACTGGTTTATTTGATTTCTT
TGTCCATGCTTTTGGGGTAGATTGGCTGCGTTGGTGGGAGCGAGGTAGACCAGAAACACC
AGAAGGTTTAACCTTTAAACACAAGGAGCAAGAATATCTCAGTCGCTGGAAAGAGATTGT
GCATCGCGTAGTGTGGGATTATTGTACTCGCCACCAGATCAAACGTCCCAATCGTTGTAC
TACAGTCCAACCTAGTGGCACGAAGTCTTTGCTAACTGGAGCTTCTCCAGGATGGCATCC
TCCCAAAGCTCAAAGATTTCTCCGTCGGATTACTTTCCGCAAAAATGATCCAGTCGCTTT
GGCTTGTTTGGAATATGGCTACAATGTTGTGCCTTCCCAAACAGATAAGGATGACAACGG
TAATTTACTTGATGATCCCTTAGATCCCCGATGTACAGAATGGCTAGTAGAAATACCCGT
AGCCGTACCTTGGGCTAATTTACCTGGTGCTGATGAAATTGATATCAGTAAATTCAGTGC
TTTGGCTCAAATGGACTTCTATATGCAGGTACAGAAGTTTTATACAGCTCATAACACCTC
TGCCACCGTAGAATTGCGAGAGAATGAAGTAGAAGCCCTAGGTACTCGCATTTATGAAGC
CATCCATAATGATGAAGGTTACATTAGTGCTGCACTATTAGCCCGATTTGACGATTTGCA
AGCTTTCCCTCGTCTGCCATTTGAACCAATCAATCAGCAACAGTATGAGAAGTTAATGGA
AGAAGTGGAAAAACGTCGGCAAACCGATGATTTTCATGCTGCACTCAGTCATTATGATAC
AGGTGAATTACTGGAAGCTGGCCCTGCTGGCTGTGATTCTGATAAGTGTATGATGCCGGA
AGAAACTGTCACGAAGAGGCAGGTGAGCAGGGAGCAGGGAGCAGGGGAGAAACCCCATAT
ATAAATATAGAGAGCAGTGGGGTCTTGGGGTCTCCCCAAGTAGAGCGACTTTGGAGGGTT
TGAAACCAAGTTTTCGCTACGCTCCACAGCAGAGGAAAACAGCATTTCCCCTGTAAGACT
GCACCTTTTCCCCCTGCTTCTTCTGGTCCGGTAACCACAGAGTTGACTTGTACTTTCTCA
ACAGCAATCAGGTGGGCAATGCCCACCCTAACCAGCTTTGGCGAAACAGGTTAGGATAAA
TTAGTGACCAATAATTTTTTAGTGGCAGGAGGTTATTTATGTTTTTAACTGAGTTACAAC
CACTATTTCAAGAATTTGCCCAGCACCCAATTTCATTTATGGGTGGTTTAGTATCTGGTG
TGCTGCGACTCAATTTGAATGATGATCCTGTCAAAACTTGGCTGAATCAACAAGGTAGTT
ATAATACTAATATATCCACCACAACTGAGGTACAGAATGGCAAATCTAGTGGGCCTCAAT
CAATAGATATTGAGTAGTATTTAAGTATCAAAATTGACTTTACAAGCTCCCCGATTTTTT
CCAGAAGCCGGGGAGCTTATACCATTTTGGATTTTAGATTTTAGACTTCATTGTGAGCGC
TCAGTCGAACGATTTTGAGGACAGTGTGGTCTTGGGGAGCCAGCGTTGTAGACGGTAAGC
CATTGCGGTGGACTGGTTTCCCGGCATAAAGCAAGTGGCGCAACCCGTAGGGGTTTCTCG
TCGCAGACGACTGGCGTTGGTTTCCCCCATGAACAACTGTCCGGGATTGTGAAAGAGTTA
CTACATAAGCTTTTCTTTCTTTTTATCTATCGCAATTATTTTTCTCTCTTGGTATTAACT
AGCAACTTTAGGTAAATATATACCCTCAAGGTCTAGATAGATGAACAAAATAATTAGATA
ATTATTATTGATACAGAAACCTGAATGAAATCACTCTGAATACTAATGTATACCAGTGAA
GCGGTCAAGTCTCCTTATAAGACAGACACCAGAACTACTAATCGAATTCTCATAGTAGAA
GACGAAGAGTTGATTAGAGAAACAATTGCTTTGGCATTGTCAGAAGAAGGTTATATGCCA
GTTACAGTTGATAATGGTCGAACAGCTTTAGATTATCTTACGAATTCTGAAGCCAACTCA
GGAGAAGCTAAATTTGATTTAGTTGTTCTTGACTTGATGTTGCCACAAATCAATGGGCTG
GATATTTGTCGCTTACTGAGACATCAAGGAAATACAACCCCTATTTTGATTTTAAGCGCT
AAAGGTAGTGAGACAGATAGGGTACTGGGATTAGAGGTAGGAGCAGATGATTATCTGACC
AAACCCTTTAGTATGAGGGAACTAATAGCCAGGTGTCGTGCTTTACTACGCCGCCAACGC
TTAACTGCCACCCCAGACCCAATTTTAGAATATAAAGAGATTAGTATGTATCCCCAGGAA
TGTCGCGTATTGGCAAGGGGTGAAGAGGTGAATTTGTCACCTAAAGAATTTCGTCTGTTG
GAATTATTTATGAGTTACACCCGCAGAGTTTGGTCACGGGAGCAATTATTAGATCAAGTC
TGGGGCCCAGATTTTGTGGGAGATAGTAAAACTGTGGATGTTCACATTCGCTGGTTACGA
GAAAAATTAGAACAAGACCCCAGTCATCCCGAATATATTGTGACGATACGTGGTTTTGGT
TATAGATTTGGATAATTGTTAGATTGTTATTTGATATATAGTAACCAGCTATTATGTGGA
TATTCACATTCGCTGGTTACGAGAAAAGTTAGAACAAAAACCCAGTCATCCCGAAGAAGT
TGTGACTATACGCAGTTTTGGTTATGGATTTGGATAATTGTTAGATTGTTATTTGATATA
TAGTAACCAGCTATTGTAATGCAGCTAATATTATTTTTAACTGGTTTAGCAGTCGGTTTA
GGGTTATGGATGTGGCAAAAGCTACAAACTGAACGTTACTTAGGAAAAGTACCGAAAAAT
TTTGCACCCCGTTCTTCTGGAGGAGAACTACCTTTAATTCATCAATTGCAACATAAAATT
ACTGTTTTAGAACAACAAAAGCTCGGTTTACAACAACAGCTGCACGATTACCAACAACTG
CTAGATTTAGCACCAATAGCATATTTGCATGTGGATGAAGACAATCAACTTCTGTTGTGT
AATCACCATGCAAAACAAATGCTCAGTCTACAAAGATGGCAGTCTGGAAAGTTAAGGTTG
TTATTAGAGTTAGTACGTTCTTACGAATTAGATCGGTTAATCGAACAAACTCGCAAACGC
CAAGAATTTCAATCTGCAGAATGGGTATATCACCCATCTTGTGATCACGACGCGACTGGG
GTTAATATGGAATCTTTAGCGATTAGAGGCTATAGTTTCCCTTTAGTGAATGGAGAAGTA
GCTGTTTTTCTCGAAAATCGCCAACCCTTATTGGATGTTCATAAAGCTCGTGATCGTGCT
TTTTCTGATTTAGCTCACGAACTGAGGACTCCCCTGACATCCATTCGTTTGGTGGTGGAG
ACTTTACAAGATCGCTTAGATGCTCCGTTTAATCGCCTGGTGAATCGTCTGTTACAAGAG
GTTGACCGGCTAATTGATTTGGTTCAAAGATGGTTAGAATTAACACAACTCGAAACAAAT
GCCAGTATCACATTACACCGTCAGCCTGTTGAATTGCGATCGCTAATTCTCTCGGTTTGG
GAAACTTTAGAGCCATTGGCAAAGCGCCGTCAAATTCACATATCTGATACTAATTGTGAA
GAAGTATGGATTAATGTCGATAGTTCCCAAATGTATCAAGTGTTTCTGAATTTACTGGAT
AATGCCATCAAATATACCCCTGATGGGGGAACCATTCATATTAACACAGAGACTATGATA
AAAAATAACCAACCATTACTAGGAGTTAACATTATTGATTCAGGAAAAGGTTTTGCAGAT
AAAGATTTACCTAATGTATTTGAAAGATTTTATCGAGGTGATGAATCCCGTGTCCGTTTA
CAAGAAAAAGCAGGGAATGGAAATACATTGATTGCAGGAAGTGGTTTAGGTTTAGCCATT
GTCCGCCAAATTGTTTTAGCCCACGAAGGTTTTATTCAAGCTATGAATGACCCCCAGACT
GGTGGAGCAAAGTTACGAATACTACTTCCTCAAAATGAGGTGGCAAATCATCTGAGCTGA
AACTATAATTTAATCAATTTTATTTAATATTTTTTATCTATGTTTGAAGTTAAAACATTA
AAATCACTCCTTTACGACGAAAGTTCTGGAAGACCCCAGTTAACAAAAAAAATTAGAGCC
ATAGAGCAGGACATTTTACGCATGGGAGCTTTAGTAGAGCGTTCTTCCCGTCTAAGTCAT
CAAGCTCTATTTGAACGGGATTTACATTCAGCCGAGCAAATTCCCCTATTAGATAAACAA
ATTGATCGCTTTTATAAGCAAATAGAGGTTGATTGTGTTGCTATTATGACATTACAAGCA
CCTGTAGCCCATGACTTACGCTGTCTGAGTGCTTTTATGCAGTTAGTGCGAGACTTGGAA
CGGATTGGTGATTATGCCAAGGATATTGGTGAAATCGCAGTCAAGAATTTCCCTTATCCT
CCCCATCCTTGTTTGCCGGATGTTGCTATTATGTCTCATCAAGCCCAAAGTATGTTGGCT
ACTAGCTTGGTGTCATTAGCGGAATTGGATGGAGCTGGTGGTAGAAGGATGAAGGAATTA
GATAATGATGTAGACGATTCTTACGAGCGTTTATATCAAATCTTAGCTTCTCAAAGCGAT
ATCCAAGGAGCGGTGGAACCAATTTTGTTATTGGGGTTAGCAATTCGTTGTTTAGAAAGA
ATGGCAGATCACGCCACAAATATTGGTCAACGAGTAGCATATATAGTGACTGGTCAGCGT
TCTTGAGTCAAACAATTTTGGATTTTGGATTTTGGATTTTGGATTGACCCCATGTCTAAA
GTCAGGGGCTTGAAATAAGGAATTATTGCGCCTTGTACTTATGCATCGCGGCACAATTAT
TTTTCCACAAATAAATTTGAGGGCTTGTATCCTTTTCTTTTTCGGTCAGAAAATATATTT
CAGGCAACTCTTAGGAAATTTCCAGAACTAAAATTACTAAGGGACTACAAATTAACCTGC
GCCATTGTCACTGGTAAAATTATTTTCAGAAATCACCTTATAAATCTCTAGCAGCTGCCA
TAGTTAGCAAGGGAAGACTTTTCAATGGCACTGACATGATAAATGTTTTTTCTTTATTCC
TGAATAATAGTACTAATCTCAGTTGAATGCAATACAAAAATTGCCAGTGAGGATAACAAA
TTTTTACATACATCACCCTGAAAACCGCGCTTTGCCTTTCTTTCCCTCCCTGCAATGAAT
TACGGGCTAATAAACCAACAAACCACCACCTACGAAGCTATCCAAGAACTCAGGTGTATC
GTACCTCCCATGTCTCCCGTGCCTGATATTTCCATTATTAAGAGCGATCGCCTCTCCGAT
GAAGATGGCTCATTTCCAGGTTCACCGGACTGGTTAATTGAAATTCGCTCCCCCGATCAA
GGTACCTTAGAACTACAAAATAAAATCCTCCACTGCTTGAGTAATGGGACTCAGCTTGCT
TGGCTGATTGATATTCAGCGACAACAAATCTGGGTTTGGGAAAATCAAGAATTACCACTG
ATTTATGCTGGAGCTGATACTTTGCCCACCCTTGGCAATATTTCAGGGTTGACTGTTGAA
ACCGTGATAGCAATGACCAAGCAACGATAACTTTCTAATCAAACAGAACTGATATCATCT
GTTGCTACCAAATTCCACAACGCATCAATACCACTACCTATATATTCGCTATCTTGGTGC
TGGGAAATCCATTCGACCACAACAGTAGTAATATCGCTACAGTCTTTACCCAACTTGCCC
AAGGCATTAGCAGCATGTCTACGCACCTTAGACTCCTCATCCTCTAGCTGTGCTAAAAGT
GCTTCTACTAACTGGGGCACCCTATTACCCAAGTTGCCCAAAGCGTGAACAGCATGTATA
CGCACAAAACAATTCTCATCTCCTAGACGTTCAAAAAGTGGTTCTACTACTTCAGGTGTC
CCATTACCCAAGTTTCCCAAGGCATTAGCAGTATTCCAACGGACATCAGAATCCTCATCC
TCTAGCCGTGCTAACAGTGGTTTTACTATTTGTGGTGTCCCATTACCCAAGTTGCCCACG
ACCTGATCCTCATCCCCTAGCTGTGCTAATAATGCTGATATTACTTCTGGTGAACCATTA
CCCAATCTGCTCAAGGCATAAGCAGCAACTCTACGCATATAAAAATACTCATCTACAAGT
AGTGCCAATAGTGTTTTTATTGCTTCCTCTTTTTCTCCCAAAGTTCCACGATATTCCTGC
AATCGCACTTGCAACGGCACTTGCTTCATCCATTCCCCTGAATTTTTCAAAAGTTGCAGT
GCTTCAGCTTCAAACCTACTTTCATTCAAACTGCAAAGGCTCTTAAAAACCTGCGTGCGG
ATTGTTTCACCAACCTGCTCATCATCACTTATTTCCAAACCCACTAATTGCTGTAAAATA
TCTGTCACCAAAACATCATTAGCAACTTCTAAATCTTCCGCCAAACAGCTAGCTGCAAAA
AATAGATTTCGGTGCAGCCATTGTTCATAGAGTGTAGATTGCTCCAAGATATGCTTAATA
GTTTTAGTCGCTTTTTTCGGCTTTTGCTGGGCAATTAACAACAGCAAAACCTCTCGCCAA
TGGGCATCACAAAGATACCTTTCAATATGCTCCAACACCACCTCAAATTCTTCATCTTCC
TGACGGTAGCGGATATCCTCTGCTGCTAAATATTCCTGAAATGTCTTATGGACAAAAGCA
TAACAGTCTTGCCCTTGTTCATTTAACAAACCTGTCCGTTCCCGAATATGATCTATAAAC
CGTTGCGCTTCTGATTTAGCTTGATGTCGCTGTAGGCGTTTTTGTTCGGCAATAAACTTG
CTTAATTGCTTAATCAATTCATCTTTATCAATCAGTGTTCCCCCTTCTTTATCCCCCGTA
CCTCCTTGGGTATGAATCCAGTAAGCAAGCTGTTGCATTAAGCGGGGAATATCATCCCGA
TTTAGATATTCAAAAGGCAATTTATAATTCAGTTCTTTACCTGCATCCCAATTAGTTAAT
AGGGTATTCATCGCCCGTTCATAAAGTTTGTAGCGTTGTCTGGGAAGATGTGCCTCATAA
CGATGAATTAGGGCAATAATTGTTAAGAGTAGTGGGTTACGGGCTAATTCTTGGATGCGC
TTTTGCTCTGCTAAAGCTTTTTGCAAACTTTCTTGCCTTCTTGTGGCTTCTGTTGGATCT
TGAAAGCGGCTTTTATACCAGTTCTCAGTGAATCTTTTGATTTTGTCATCATCAAATAAC
TGTAACTGATAGTGGGGAAACTCGTCTGTGCGGAAAAAGTCCCGGCGATACCCTGCTGGG
CGAGACGTAATAATGGTTCTATTGGATGGAAACTGCTTTAAAAAATTATCAATTCGCTGA
ACAATTTCATATCGTCTTCCTGGTTTTGCTACCTCATCCAAGCCATCGAGTAAAATTAAG
GCTTTACCATCTTCTAGCCAATATTCAAAGAATGCCGATGGTAGCTGTTTCACCTGCAAA
TTACTAATTGCAAACTGTCGGATAAATTCTAAAATACTCAGACTATCTGCATATCTAACT
AAATCTCGAATTTTAATTAAAATTGGCAAGAAATTTTCTTCGGTTTGTAAATCTGTCCTT
GGTTGGATTTGATTCTGAGCTAATGTGACAGCAAAATAGCTCATCAAAGTCGTTTTACCC
GAACCTGGTGTCCCCAGCAAAACAAATTTATGAGATTTAGTTTCAGTCAAGAATTCTTGT
GCGGAAAACTTTCTGCCCTTACCTCCTCCCAGCCTGAACATTTGACGTTGCTCTTGTAAT
AATTCTACTTGACGTTGATTAATATTTTGGGAGTTGGAACCTGCTTCTATAAATCCCAAA
TCCTGTAGAGAATTTGTCGATGCCATTTCCACCACATCAGGCATCACAAATATTTGTGGC
AGATGAACTCCTGTCTTATCTGTCTCCTGTCCTTCTACAGCTATGCCTGCAAATTTAACA
TCATCAAAGTAGTAAGATATTTGTTGGAGATAATCTGCTTGGGCAATTTTAATCTCTAAA
TAGGCGGTAGTTTTGACAAAATAAGTCTCTATAAATTTTTTTAGCCAATTATTAATACTG
TTTTCAGGAAATTGCCATTGATGATTATCTGCTTTGAGATTGTGCCAAATTTCAATTAAT
AAATCTAAGCTAGGGCTTGTTTTATCTTGCAGGGGTTTTTGTAATTCTGACAGCACCGAT
GCATTTTTAAAAAACCTGGTTAAAATATCTTGTTGTTGCTTATCATCACAGGAATAAAAC
AATTGCTGTTCATAGAGCTGCTTTTCATCCCATTCCTTAGCAGCCATAATCCCAGCCTTT
AAAGCTTTTGCAAAATCATCAGGATTGCAAGCACTATTAATTCTAGCAATTAGTGGTTTG
GCTAGGGGAATTACTACCTTGACTATAGCGCCGATAGTTCCTAAATCTAAAGGCATATTT
TTGCAAACAGGGTTTCACAATGTATTCTATCTTACCTTTAATGTTTGCAACACATAAATT
CTTCGTAAGGGCACGGCACCATTAAGATACTTTTATATATTGAAAGATTATGGATGCCGT
GCCCCTACCCATCTGTCCTATTCTTTTGTCAAAATGGTATCACCTACTTTCGCCGCCAAT
CTTTAATATTCCACGTCTCCGCATCCCAAGGAGTTAAATCCACACCCACAAGACTATTGC
TCACCGCACTCACATCTGCACGAGCAACTACAGGAATTAGTACCACATCTGCAATCAACA
AATCATTCATCTGGATAAATAACTGCCGACGTTTCTCAGGATTCAACTCAGTTGTGGATT
GTTTCCAAAGTTTGTCATATTTAGGATTACAGTAGCGTGGATAATTTTGCCGTGTCCAAT
TATTGCTTTTCTGAGAAATTTGATCGCAAGTCCACCGCCTCAAATATATCCCAGGATCTG
GATTAGTATTACCAGTAGTAAACATTTCCATGTCTGCATAGAAATGACTAATGGTGTCTG
GGTTCGCAGGATCATTGGAGAAGAAAATACTCCCATCAATATTTTTTAGCTCTACATCTA
CACCCACAGATGTTAATGCTTGTTTGACTACTTCCTGGGTTTTTTGTCGCACAGGATTAA
CGGAAGTTTGAAACACAACCTTCATTTCTGTGCCATTTTTATCTCGAATACCCTTACCAT
TACTATCTTTCCATCCCGCTTCATCCAATAAAGCAGCTGCTTTTTTCAGGTTAAATTCGT
AGGTATTATTCGGAGACTTATAAATATCCGGTGCGACAAGAATATTTGCAGTCGCGTTAC
CAGTAGCACCGTATAATCTTTGAGAAATGTTATCTCGGTCAATAATATAACTAAAAGCCT
GACGCACTTTCTTGTCACGAAAGAAAGGATGGGGAAACTTGAGACTAGAACGTTCTCCAT
CTGGAGTTGCTTGATTGGGATCGGTAAAATTAAGTAAAATTCGCTCTACACTACCTCCAA
AACTGCTTGCTAGTTTCCCCTTACCTGATGCTTGCAACTGTTTGAGAATTGGTGCTTCTA
CCTGGATGTTCCAACCATAGTCTGCATCTTGTGTCTGCAACACTGCTCTCGCTGCGGAAG
TTGCATCCCCACCACCCTTCATTTCTACGCGCTCAAAAAACAGCTTATCTGCTTCCCGAA
AGAATTTATTTGGCTCAAAAACAACAATATCCCCAGGTTTAAATTCTACTACTTTGTAGG
GGCCAGTACCCACAGGCTTTAAATTTGCTGGAGCTTCCCTAGCATTGGCACCATTATATT
TCTCAAAAATATGCTTAGGTAGTACCATGCCGTTTTCACCTACGAAAGCTACTGACCAAT
CTGGGTTAATGTCCTTAAAATTAATTTTAACGGTATAGTCGTCAATGGCTTCGACACTTT
TAAGTAATTCTGTAGTGGTACTGGAACCTGTTTCGGGGTTAGAGAAAAATTTGTAAGTAA
AAACCACATCTGCTGAGCTAAAAGGTTTACCATCAGACCATTTCACACCCTGCTTGAGTT
TCCAAGTAACAGATTTACCATCTTTGGCAATTCCCCCATTTTCCAAGGTAGGTATTTCTG
CGGCCAGGAAAGGTATTAATTTACCATCTTTGTCATAACTTGCCAGAGGTTCATAAGTAA
TGCGACTACCTTCAAAATCTTTGGTTCCATTGGCTAAGTGGGGGTTGAGGATAGTTGGTG
CTTGCCAATATAGCAGCCGTAGGGTTTTATTTGTAGCGGAGTCAGCAGAATTTGCCCCAG
GAGGAGAATTTGGTGAAGAACAGGCTGTTAAAAATAATATATTGATTAACGACAGCAGAA
AAATGTTACCTAAACTGAATTTATTCCCATTTTTTTTTCGTAATGCACTCAATAGTAAAT
TGTTCATGAATCCTCACACACTCCTCTAATTTGGATATTGGGCTCCAAGGTAGAGCCAAT
TTTATCATCCGTGTCAAGAAGAGGCAGGGGAGCAGGGGGCAGGGGAAAGAGGGAAAGAGG
GAAAGAGGGAAAGAGGGGAAGAGGGGAAGAGTGAGGTAAAAAATACAATCGCTTCTAGGA
AAGTAATCTCAAATCTCAAATCGCAAATCCAAACTTCACACATAATGACGGATTTAAGAA
TATCTTTGTGCTGCAAAGAGTAACATTTTTGCTAATATTTCTTGTCTTTGCATAGTTGAT
AAAGCAAAACCAAGAATAATTATATAATTTGGTTTTAAAAACTTCTTTCTTTAAGCGATC
GCTTTTCAAAAATCTTTAGAATTATGCTGATATTCTATTAATAACTAGTTATGAGAATAC
TATCGAAAGTTATCTTGTGTTATATCCAATAATTACAAAAAAATTAAGACTAATTCAAAA
CATTATTTTGGATGGCTTTACTCTCTAATGCAAGGGTAAACATCGATAGATACTTATACT
TACCATATATTTATTGCTGTTTTTTGTTTACAAAAAATAAGTAATAGTTTTACATGACTC
TCATTAAGAACATAAATATATTGTTGCTATAGCTAATCTGCTAGAGAATAAATAGCTAGT
TTTATGGTTGAATATTACAAAAAGTTTACACTTAAAAACATAAATATATTTAATAATACA
AAATTTTTGTTAAATATGGTCAGAGAACATAGTAATTTGCCTAGTAGAACATTGTAAAAT
TAGTAAAGTTTTTGTTTTTCATTAGTATGGAAACGTAATTATATTTTTCAGGTAAATAGG
TAATTAGATACAACAAAAATGGAGGCGAACGAATGCATATTCCAGATAGCTTTGTTTCTG
TACCAGTGGCAATATCCACTAGTGTAGTTAGTGTAGCAGCCCTGACAGTTTCCTTGAAGC
GATCGCAAACAAATTTAGGTACCCGTCATGCCCCAATTTTGGGTTTAACTACCGCTTTTA
TTTTTGCAGCGCAAATGATTAATTTCCCAGTGGCTGGAGGTACTAGCGGTCACCTCTCGG
GAGGAGCTTTAGCCGCAATTATTTTGGGTAGTCCTTGGGCAGGGACGTTATGTATCGCTA
CAGTGTTAATTATTCAGGCGGTGTTATTTGCTGATGGTGGAATTACCGCCTTGGGAGCAA
ATATTTTGAACCTGGCAGTAATTGGGGTCTGGGTAGGATGGTTGTTAACCCAAACTTTAC
AGAGATTATTTGGCGGTTCTAGGGCGCGTTTACCTTTGGCTGCAGGGATTGCAGCAGGTG
TGAGTATAGTTGTAGCTGCGATCGCTTGTGCCATTGAATTGGCGATTTCAGGAACTGCAT
CTCTGGTGGTTTTACCAACTATGGCAGGGGTACATATTCTGATTGGGTTAGGGGAAGGCT
TAATTACAGGTGGTGTAATTGCTTACTTGGCTAATGCCAGACCAGATTTATTACCAGGTG
GGCAGCAGCAATTCCGTGGTTGGCTGACACCAATTGTGACTATTTTCCTGATTGCTGGAG
TCTTATCCTTAGGGGCATCAGCATGGCCCGATGGCTTAGAAAAAGTGGCTGGGGATTTAG
GATTTCTCAATTTAGCCGAAAATGTGAGGTTAGCTGTGCCAACTCCTTTAGCTGACTATG
AAATTCAGGGTTTAGGTTCCATCGGTACAAGTATCGCCGGATTAATTGGAGCGGCATTTT
GTTTTATAGTTGCATTTGGTTTAGCAAAGGTGGTGAAACCAAAAAATGCCTAAACTTTCC
CTACCATTACGCTTGCACTTATCCTTAATCGTAGTTGTGGGAGCAGCTTTATTAAGGTAT
CATGCCTGGTTATATTTGGGTATGTATGCAGCGATCGCTCTAATATGGGCTACCATATTG
CAAGTTTCAATTGGTAACTTGACCAAATTATTAGGGGTAGAATTAATTTTTCTGGCATTC
CTAGCATTACCAATGGGATGGGAAAAAGCCAGTTTTTTATTGATGCGTTCCCTAATTTGT
TTGGTAGTGATGAATAGTTTTGTATTGACATTACCCCCCCATAGTTTTGGTATTGCCCTC
AAGAGTTTACCTTTACCAGTACCCTTCAAAGAAATTTTATTGTTAGCAGGGCAATATATA
GAAATATTAGTGAGTGAAGTACAACGGATGCAGCGAGCTGCACAACTCAGGGGTTTAGGG
GGAACCGCAGGTTGGTTGCGTTATGCTAGTGCTGCCATGATTGGTAGTCTTTATTTACGC
AGCCTGAATCGAGCCGAAAGGGTATATGCAGCAATGGTTGTGCGGGGTTATCAGGGCAGT
TTACCTATAGATTCCCCATTCAAAACCCCAGATTATCTAGCTATTTTAGGAGTAGGTGCT
TGTGCTATGAGCATTACCATTGCTTCCTATCTCCAAGTATTAAATCCCTAGTGCCCCTAT
TTTGGATTTTGGATTTTAGATTGACCCCATCTTTACCATTGATGGGAAATAGTAGGTTTA
TTTCTGCCGAGTTGTACTAGTTTTGAGTGTTGTATTTTGAAATCTCTAACATCTAACCCG
CAACTTCTAGGGGAGAAGCCCCAAACTAATGTAATTACAGTTGAAAACTTAACCTATGCA
TATCCCCATCAGAAGCCTGTATTACACGACATTTCCTTTACTCTTAATCCGGGCTCCCGT
GTTGGCTTGATGGGAGCAACTGGTTCTGGTAAAAGTACCTTGCTGGAAAATATTATTGGC
TTAAAACAAGCCCAACAAGGAAAAATTTGGATTCATGGTATTTTATTGGAACCCAAAACA
TTACCACAACTGAGAAGACATATTGGTTTTGGTTTTCAAGATGCTAATGATCAACTATTT
ATGCCTACTGTCTTAGAAGATATTACTTTTGGACCTCGTAATTATGGTATTTCTCCAGCA
GTAGCAATAGATAAAGCGCGACAGTTATTAGTTGATTTTGGTTTAGAAGCCTATGCTCAA
CGTTCCGTACATGAACTTTCTGGAGGACAAAGGCGATTAGCGGCTCTAGCTGCTATTTTA
GCCCTAGAACCCGATCTGCTCATATTAGACGAACCAACTACCGGACTCGATCCAGCATGG
CGACGCACATTAGCCCAAATATTATTACGATTGCCCACACAAGCAATGTTAATTGCATCC
CATGATTTGTTGTGGTTGGGTAAGGTTACTCAACGAGCCTTAGTTCTCACCGGAGGTTCG
ATTCAAATAGATACAGATATGCGATCGCTATTGCAAGACTCCCAGACATTGGAACAAGTG
GGTTTACCCATAGATTGGTGAGTGAAATAAGTAAATTTTAACTGATTTCGCGTAATTCCC
CATGCTTCTATAAGCTGGGGATGTAAGCGAGCCAAATCAGTCAAGCAACTGAAAAGGGGG
TGATTACTGATGGCGTTACGTAGAGGAACTTTCAAGCTATATCCGACCAAGAAAGTGAAT
GCAGTATTGCATTATCACCGGAAGCTGCATAAAGACCTATATAATGCCGCAGTATCTAAC
AGAATTACTTCTTACAAGAAGTTTGGTAAAACGGTGTCTTACTTTGAACAACAGAACTGC
TTACCTGACTTCAAAGATGTTTGGACAGAATATAAAGTCATCAATTCTCAAGCATTACAG
GCAACTTTGAAACGTGTTGACTTTGCTTTTCAACGCTTTTTCAAAGGACTTGGAGCATAT
CCTAAATTTAAATCGATTAGACATTATTCAGGATGGACTTACCCATCATTCACAGGTTGG
AAAGTTCATAGCAATGGGGATAATGGTTACTTGGAATTAGCCAAAATCGGTCAAATTCAG
ATGCGTGGCAAAGCTAGACTTTGGGGACACCCTAAAGCTTTAGATATTGTTCATCGTCAT
GGTGAATGGTATGCTTCCATAATTTTAGAAATTGATGATACTTTACTAAAAAATAGCCGT
CCTTCGGAGAATGGCACGATTGCGATTGATTTAGGTTGCAATGACGCTATTGCCTGGACT
AATGGCGAAGAAAATGGATTGGTTCGCGCGCCTCGATTCTTGAGGTCATCTGAACAAAAA
AATAAACAATTAGGTAAAGCAAAGCGTCGTAAACGCGCACCTAATTTCAAAAAGAAAATA
AAAGCTTCTAGAAGGTGGAAAAAAACTCAGAATCAGGTAAGCAAGTTGAATCGAAAAGTT
GCTAACCAACGTCAGGATTTTGTTCACCAGGAAACTACACGGATAATTAGCGGTAACAGC
ACGGTAGTAACCGAAAAACTAGAAGTCAAAAAGATGAGTGCCAAAGCTAAGAAAGGCAAA
CGGAAAAGACAGAAAACTGGTCTAAATAAATCAATTCTTGATGTAGGGATGGGTATGATA
AAAGATGCCCTAAAAGCTAAATTATCAGATATTGATGGTCTGTTTGTAGAAGTTCCTACT
CGTAAAGTCAAGCCATCACAAACTTGCCCTAAATGCAGACATCAAGAAAAGAAAACTTTA
GACCAAAGAACCCACGTTTGTAACAACTGTGGATATACTCAACAGCGTGATATCGCCTCA
GCAGAAGTCATGCTGCTTTGGTACTCAAATAATCTACAGGGGTTAGGAACTAACCTCTTA
GACGTAGATGATTCTAGCTCTATTTCACCTACTCGTAAAACTGCGGGAACCATGAAGCAA
CTAGGTCGTGTGAAACGTCAAAAACCTCAACTTACTGATGGGGATGTAGAAACCCCATCT
TCAACGAAGTAAGATGGGGTAGTTCATATGGTTTTCCACGAACAGAAATTTCTGCACAAA
GAACTAACCTAAGAACAACCGGATCGACGCAGAACAATGACAATTTCTAAAAAAGTGGCA
GATATCTTGTGGACAGCAGCAGAGAGATACTTAGCTTCTCTATCAGAAGAGGAACGAAAT
CAAATTTTGAGTCGTGCAGCGAAGGATTGGGATCGATCCGCCACGGAACAGACCACTTCC
TCAACTAATTCGTGAAAGATAGCAGTTAACTCTTCTCTGGTAACTACCTCCCAAAATCCC
TGAATCATAGCAATGCCACGCAAAACTTCGGTTCTGCTGGCATCTGCTACTACATTTAAC
TCTGAAGTTTTGATTAAATTTTCTAATTTTTGTTCTTTTATTGTTATCGTACTGTCAAAA
TCGGGGTCGTTTAGTTGCTTCAATTTCAGAATTTGCTGTTGCAACTCTAATATCTCAGCT
GGTACGACTTCTGTATTTTCGACGGGCATATTATTGGCTATACTTTCAGCCTTTGTCTTT
AACGCTTGAATTGCTGCATCAATAGCATTTTCTAGGCGAAAATAGGTGCGTACGTCACAT
TTTTTTACTTGACGTGGTTTTGGGTAGGCACCTGGACACTTTAAATGTTCGTAGGTTTTG
CCTTTAATTTTTGTCGATCGCTTTTCCATTGTTGCACCACACTTTGCACATTTACATAAA
CCCACCAACGGATTTGTAATGTACCTCCGTCTACCACGGGGATGGGTAGATAAAATTTGG
GCTATGTGTTGGTGTTGAGCGATGGATATAATCCCTTCATGGTTTGACTGTAGGATTAAT
TTTTTTTGGGAGTCGAATGGATAATAACAAATCATGCCACATAATAGGGGGTTTTCTAGC
CATCGACGGAATGAAGATACATCTCTGGGAAAATCTTCAAATTTATACTTACCAAATCGC
TCTAGCCCATATTTCTCAGTTAGTCTTCTAATGGTTTGAGATAATTCCCCGGACTCAATG
AACATTTCCACACATTCACGAGCCACATCTACATAGGTTTTATCTGTATTTCTATATTGC
TTTGTATTGGGAATAACACTATCACCGTTTTTAATAAAACCGAATATTGCTTGGTAAATT
TTCCTCTGCTCTTGAAAATATCGATGTCCTTGGATGGCGTTATATCTATTTTTGTCTCGC
ACCTGTGCAGACATAGCAGCTAATATTCTACTGGTAAATAAACCCTCTGGAGTATCCAAA
TCCAAACTTCCACCGTCGAGAAATATCAACTCAACCCCAAATTTCTGTAATTCTTCCCGT
GCAACTTCCCAACCTAAAGCCGATCGCGTGAATCGATCAAAACAAGGTACGATGATCTTA
TCAACTTGACCCGATCGCACCAATTCTAAAACTTGGTTATATCCTTGGCGCTTCTCGCTA
GCACCGGATTCTATGTCCCAATGTATTTGCTCTTCAGTCAACCCATATTGCTTTAATCGT
TCAATGTAACGCTCCAACCCATGACCCTCTGTATGCTGTCTTTGAGTGGAAACCCGGCAA
TAACCCAATGCTCTTGATAAATCTCGCATTACAAGGTGCAAAAAGATGATTTACCTAATA
ATATCAGATTTAGCGGTAGTTAGCGAAACCGCCACATACAACGTCACCTAATACGTCATA
AGATACGAAATCCAAGTCTTGGTAAGCACCGTTTTCTTCCAAGAAGTTAATGGAGGTGAT
AATACCACGACCAGCACAACCAACACCAGGTTCTGGACCACCAGATTCAACGCAACGTAC
GCCACGGAAACCGGTTAACATTACTTCTTCGAGTTCTAAGTCTTCAACTGCACCACGTTC
TGCTGCTAAGTGCAGCACAGTGGTTTGAGCCTTAGAGTGAAGCATTAAACGAGTAGAGTC
AGCTTTGGGGTCACAACCCACAATCATAATGCGCTGACCCATTTCTGCCATAGCAGCCAG
GGTATTTTGAGAGGTGGTAGACTTACCAATACCGCCCTTACCGTAGAATGCTATTTGTCT
AATGTTCTCGTCGGTCATGATTAATGATTCTCCTGCAATTAGTTTGGTTGGTGGGTCTTT
GAAGTTTGTGTGAGTCGTCACCCCTGTCGAATTACAGTAGTGACCGGATTGTAGAACTAC
GCCGGTGGCGCTCGTTCTACAGCCAAAAGAAGGTCAGGTGTTAACATCAATTACCTCGTT
AACTTGTTGGTGGTTTGTGTTAGGAACTAATAACCTAACAATAGATATTTACTTGTTTAA
AATAGCGCCCTTTAACTTAGATACACGCTCAATTGCTGCTTTTGCGTCTTCTGCGGATAC
TCCAGCACCAGTCATAGCATCAGTTAAATGCTTAGCGATCGCATCGAAGTGTGATTGTTG
TAAGCTCATACCTGTGTGGGTTTTGTCCATGGGACGACCAGCATAAGCCTTAGGACCATC
CAAGAGTTGAGAGAAGAAAGCAACTTGATGACCGCGTTGCTTGTTCATATCAGTCTTAGC
GAAAAAGCCACTGATGCTACTGTCTGCCAAAATAAGTTGGTGAAAATTATCGACGACTTT
TTCAATAGTGGGTTGTCCGCCAATTTTCTCGAACAGTGTCATATCTTTAGGTCCTGTGAA
GCGAGTTGTGTAGTGTTCCAGTACTAAACCAATGGTCCAACGGCTTCAACTACAAGGTCT
TGGCTGATACGCTCTTTGAGTCTGGCTTCAATGGCTATCTTCAGGGTTGCTGTGCTGCTA
GAACAAGAGCCACAAGCTCCTTGCAATAGAACTTTTACGCGATTACCTTCTACATCGTAA
AGTTCCACGTCTCCACCGTCAGCAATCAGAACGGGTCTGACTTCCTCATCTAGTACTTTT
TGAATGAGTGCTATTCTCTGCACTGTGGTCAGTGGTTTTGCAGGGGACTGACCACCATTA
GTCTTTGTAGAAGAAGTGAATACAGGCGTAGATGCTTGTTTAACTTCAGCAATGATATCA
TCAATACTGGCTAAACAGGAACCGCATCCGCCACCAGCTTTGACATAATTTGTTACTTCT
TCTGCGGTATTGAGGTTATTTTCCAGAACTATCCGGCGAATTTTATTGTCACTGATGCCG
AAGCAAGTACAAATTAAAGCACCTTCGTCATCATCTTCGTGGGTTTCTGGTTTAATCCCT
CTATAATTAAATATAGCAGCTTCCAGTGCTTCTTGTCCCATAACTGAGCAATGAATTTTG
GCTTCTGGTAGTCCACCTAAATAATCGGCAATGTCCTTATTGTTGACATCAAGTGCCTCA
TCTAAGGTTTTACCCTTAATGATTTCTACCAAAGCCTCTGATGAAGCGATCGCACTGGTG
CAGCCAAAGGTTTGAAAACGAGCATCAACAATTTTATCAGCATCTACATCTACTTTGAGG
TGGAGCCTAAGAGCATCTCCGCAAGCAATACTACCTACCTCTCCGGTGGAAATTTTGATT
CCTGGTTCGCCCTTATCTTCCAATACCCCTTGATTTTTAGGATCGTAGAAGAGTTCCAAT
ACTTTATCTGTATAGTCCCACATGACAGAATTTTAAATTTTAGATGTTGGATTTGGATTT
TGGATTGGGGGAGTGATGGAGGGAAGGAGTGAGGGAGTGATGGAGGGAAAGAATTAAACC
ATCAACTATCAACTATCAACCATCAACTATCAACCATCAACTCCCAACTCTCGAATTAGC
GATGAGCAAGTACTTGCTCTTGTTCTTGTAACCAACCTGCTTCATCGCTCTTAAAGGGTG
AAAGGGCACGCAGGCGTTCTACAATACCGGGCATAACTTCTATCACTGCATCGATTTCAG
CTTCCCTGGTATAACGACACAAACTAAAACGAATAGAACCATGTAAGGTGGTGTAAGGTA
AACCCATTGCTCGTAAAACATGGGAAGGTTCTAAAGAACCAGAACTACAAGCAGAGCCGG
ATGATGCACAAATACCCTTTTGATTCAGCATTAACAGAATTGCTTCACCTTCAATGTACT
TGAAGCCAATGTTAGTGGTGTTAGGCAATCTCTGCGTTATGTCGCCGTTGACTTCACAGT
CGGGGATTGTAGCGAGTAGGGCTTGTTCTAGGCGATCGCGCATTCTTTTTTCTCTGGCTG
TTGCTTCTTCCAAGTGCAACAATTCCAACTCAGCAGCTTTACCTAAAGCAATTACCCCCG
GAACATTCTCCGTTCCCCCACGACGACCCCGTTGCTGTCCTCCACCAATTATCATGGGAC
GAAATCTCACACCCCGACGCACGTACAATGCACCTATGCCTTTGGGAGCATGAATCTTAT
GACCAGACATGGTTAAAATATCAATCTTACTGGTCTGCATATTCATGGGGATTTTACCCA
CTGCTTGCACTGCATCCACATGGAAGAGAGCGCCTTTATCTTTAACTCGCAACCCAATTT
CTTCGATCGGGAACACCGTACCGGTTTCGTTATTGGCATACATAATGGATACCAAAGCCG
TATTACCAGTTAAAGAGGCTTCTAACTCGTCTAAATCCAACTGTCCCTGGCGATTGACTG
ATAAATAAGTGACGGTATAGCCTTGTTTTTCTAACTGTTTGCACAGAGTTAATACTGCTG
GGTGTTCTACCTGGGTGGTAACAATGTGGCGTTTATCGGGTTGTGCTAATAGTGCGGCGC
GAATTGCAGCATTATCTCCTTCCGTACCACCACTGGTAAAAACGATTTCTGATTCATTTG
CACCCAGCAGAGCCCCTACTTGTTTTCTGGCTTCCAGAACAGCTTTACCAACTTGACCAC
CGAAGGTATGCATACTGGAGGGATTACCATAATACTCTGTCAAGTAAGGTAACATTGCCT
CTACCACTTGTGGGTCAACCTTAGTGGTAGCATTATTGTCGAGATAAATACAGTTATTGT
GCATTACTTTTAGATTTGAGGTAACAAGAGTTGAAGAGTTGAAGAATGAAAATGGAGTAG
TATATTAGAGCAATTTTTTCTGTAGCTTGCTTTTGTCAATTATGCAACTCCTTTCAGTTC
TTGCTTCTCTCATGATTCCACTCCCCATACTCGACACTGGCGCTCTTGTAACTGTTCGGA
GAATTTCTGAGAATATAAATTAAACCAGTTCTCCCAATAATCTTGTTTATTTGTAAGCTT
TGCTAGTACATGGTTATAAGCATCAAACCAACTTTCCCAATAATCTGTAGACTGTTTAAC
GCAACCATTACAGGTAGGGCAACCAGCTTGACATTGAGGTACCGTATAAAGACTACCCAC
ACAGTTTGTGCATAAATTGGCATCTATCCAGAGGCTGTTATCAACTACCTTGATGGCACC
AGTGGGACACGCGGACTGACAAAGATTGCAGGAAATACACTCACTGGTAATCTTATAAGT
CATGACTATCCTCCTTGTGAAGTTTGCGATCGAGGATTGGTAATGAGTGGTGGGGTGAGA
GAGTGGGGGAGTGAGAGAGTGGGGGAGTGAGAGAGTGATGGAGTGATGGAGTGATGGAGT
GATGGAGTCACATGATACCTGAATGAGCGAATTTAGAATTATTTTTCTGCATTCTGCATT
CTTCATCAGTAATCCTTCCCTCTTTCACTCTTTCCCTCTTTCCTTCTTTCACTCCTTCCC
TCTTTCACTCTTTCCCTCCTTCACTCCTTCTCTCCTCCTTACTGTTCCTTACTCCATTGT
TGGTAAAACTCTAAAGCAACCTTCTCAATCGCGTCATAAGCTTCAACAGTTTGGATACCC
GCTTCATGCAATTGCTCTTTGGGACATTCCCCAATTTTGGCAACTAACACTGCTGTACAA
TCACTAAGTGCTTTAATGATGTTGTCGAGAGTTGCATCTTCTCCATATCCACCTTGGCAA
TAGTGGTCAATCTTACGATGGGCGATAAACTGGGCTGTGTTACCGTCAACTTCGTAAATT
TGGAATTCCTTGGCATGACCAAAGTGTTGGTTAACTAAGCCACTACCTTTGGTAGCAACT
GCAACCAGGAGTTTTTCACCACTTAGTGTTAGGTTAGTATCTTTAGTTAGCTCTTTTGCT
GCTTCGAGTTCTTTGCGGAACTTTTCGATGCCTGCGTGAACTTCTTGGCGTTTGGCAGCA
TCGTATTCTGGAGTCATTTCCAAGAAATTTTCTTTGCTAAATTCTTGGCTCCGATCCTCA
CCTAATAATCCTACCGCATCTGCCCGACATTGACGACAGTGGCGCATCATTTTCATGTTA
CCAGCACATTTATCTTGTACTGCCTTCAATTCTGCGGTGGTTGGTCCACGCTGACCAGTC
AATCCAAAGTGGGTACCATGCTCCGGTGCGCTAATTAGGGGCATGATATTGTGGATGAAT
GCACCTCGTTCACGGATGGCTTTGTTGACTTCAGGTAAATGATGATCATTAATACCTGGA
ATCAAAACGGAGTTAACTTTACATAGTATATCCGCATCTCTGAGGGCTTCTAATCCTGCC
ATTTGCTTCTCATGCAGAATTTTCACCCCTTCGATACCCCGGTAGCGTTTGCGCTTGTAG
TGTACCCAAGGATAGATTTTTGCCCCAATTTCTGGATCCACCATATTAATGGTGATGGTA
ACGTGGTCAATATTTAGTTCCTTAATGCGATCAACATATTCAGGCAACATCAAACCATTA
GTTGACAGACAAAGCTTAATATCAGGTGCTTGCTCTGCAATCAACTCAAAGGTACGGAAG
GTTTTTTCTGGATTCGCTAATGGATCTCCAGGACCTGCAATTCCCAATACTGTCATTTGG
GGAATCTTGCCTGCAACTACTAAAACTTTCTTTGCTGCTTCTTCTGGTGTTAATAATTCG
CTAACTACTCCTGGACGACTTTCGTTAGCACAGTCATATTTTCGATTACAATAGTTGCAT
TGGATGTTACAAGCAGGCGCTACCGCAACGTGCATCCTGGCGTAGTGATGATGAGCTTCC
TCACTATAACAAGGATGGTTAGCAATCCTTGCTTGTATTTTCTCATCCATTTCCACGGTG
GCGCTGTCGTCGCTGTTGCAACCGCCGCAACCACCTGATTGAGCCTGGGCTACTTGAGAT
TCCGTGACTTCTGAGGTGACGATTCCTTTAACGGGTGGTGTCATTGAATTTAGCAAGGGT
CGGTGGGCTGACTGCCACTGTGGAAGATGAACAATTTTAGATTTTAGGTTTTGGATCTTA
GATCCCATCCAAAATCCAAAATTCAAAATCTAAAACTCCTTGACCCAGGAATTAAAGCCG
CGTCTTGTACCCACTTTAATACTCAGTTAATCTCAACTCATAATAGATAGGCTGGTGTGG
CAACCTTTGAGAGTCTGTGATTTTGTATGAGTACAAAGTGCGACTTCTATATCCAAGGGC
ATGGTGCTATCTCATCTCTCCACTCACTAATTGCTCTGTTGTTGTTAGTGCTCTTAGTGA
TTGGCGATATAAGTTTTATATCAGGCCCTTGACAAATATTAATATATGTGAGTCGGATAA
TATTTATTGAATTTATTAAAAATGTACTCACAGCTTGCAAGGCTTATCAATTAAGAATTT
ATTTTTTTTTAAGGGTTGGGGTACTAGTATTTTGTGGTGGGGGTACTAGAATTGAGAGTC
TAGGGTACATGTATTGCCAATAATACACTAAAACTTAACTGTGGTGGGGGTTTGATAAAA
ATCTTAACCTATATTTGAGTACTATAATCGCCACTCAGGCACGGGATTAACGCGCCCAAA
ATCTGAATCAATGCAGTTGTGTTTGGGGAAATATAAAGAGAGTTATGGATGACTACTCCA
TATATTAGGGACATTCAATTCTGTATCCAACATATCACTTGATTTTTGAAAAAAAGTGTA
ATTTATGTTTTTTAAGTTTTGGTACGCTGATCACCCATCCTAAGCTAACTATTGTTCATC
TGAGTTGATTATAGCATAAAGATGAGAATAATTTGCAAAAAGCATCGCGGATTTATATTG
ATCGAAGGATGACACGGATGATTTATCTCCCTGTGCGAGAAAGGTAGTTCCAATAATAAT
GATGTATCAGTTGTATCTAGGTTAAAGTTGACTAAAGATATTTTGATATCAGTTATGAAG
AAGCAAATTTTAGCTCTATTTACAGTGTTAGGTTCCCTCAGTTTTTGCCAAGTAGCACAA
GCTGCAAATGCTGACCATGTCAGGCAATTGTTAGCTACTAAGGAGTGCGAAAGGTGTGAC
CTGAGTGGAGCCGGTTTAGTTATGGCTGATTTATCAGGAGCAAATTTGCGTGATGCTAAT
ATTACGGGTGCTAATCTTAGCCGTGCAAACTTAAGTGGAGCAAATTTAAGCAGAGCAAAT
TTAAGTGCCAGTAGTTTATTTGGTGTTAATTTAAGTGGAGCCAATCTCCAGGGAGCCAAT
TTAACTAGTTCTGATTTGAGAAATACATATTTAGTTAACGCACAATTAACTGATACTAAT
TTGACTGGGGCTAACTTGGAAGGAGCAACTGGGATTCCCCTACAAATAGTCAAACCAGAA
GAATTTTATGCTTTAGGAGTATCAGCAGCAGAAAAGGGCATTCAACAACAGGCTATTGAT
TATTTTAATCAAGCGATTGCTCTAAAGCCGGAGTATGCTAATGCTTACTTAGCAAGGGGT
GTGGTTCGATATCAACTATTTGATAGTGCAGGTGCTTTAAAGGATATGCAAATAGCAGAG
AAGCTGTTTGCGTCTCAAAGTAATAATACTGGATTGCAAACAGCACAAGCTTTTATCTTA
GAATTGCAGACACCTCACACCAGAAAGGTAAGTCGGGGTAAACCTAATTTTGCCAATTTT
GTGAGTGGGGTTAGTTCCCTACTTTTAAATCTATTTGCATTTTAAAAATTTTTATCAGCA
AAGGCAGTCCCAATGAAAAAATTTCACCATCAAAGATGAAAATACCTCTTCCCTACTCCC
CACTCCCTACTCCCCACTCCCTATTTTCAAGTCAGTCCTGGATGACAATAAGATTATGAG
CGAACAATTTGAGATAGAACGCCTACGTCGTTGGCGATTGATTTTAGGTGATAAAGAAGC
TGATGGTACTGGTTGTAAATTGAGTGGTGCTGATTTATGTATCGATAATGCCTTAAGTGC
ATTGTATGATGGCAAACGTTCTGGTGGCTTAGGTAGTTCTTCACCTAAGGTTGCTCGATG
GTTGGGTGATATCCGTAGCTATTTCCCTTCATCTGTAGTTCAAGTAATGCAGCAAGATGC
TCTAGAACGTCTGAATTTACGACAGATGTTACTAGAACCGGAAATGCTCGCCCAGGTAGA
GCCAGATGTACATTTAGTGGGTAATCTGCTGTCTTTAAGTACTGTAATGCCAGAAAAAAC
TAAAGATACGGCTCGCCAAGTAGTGCGTCGTGTAGTAGAAGACTTACAGCGCAAATTAGC
AAATCCCACCCGTCAAGCTATTTTGGGTAGCCTCAACCGCGCCGCTCACAACCGTCGTCC
TCGCCACAATGAAATTGACTGGCATCGTACTATTCGCGCCAATCTCAAACATTATCAACC
AGAATACCGCACAATTATCCCTGAAGTGCGTATTGGTTATGGACGAAAAAGGAGTCATTT
AAAACATATTATTTTATGCATAGACCAAAGTGGCTCTATGGCAACTTCTGTAGTTTATGC
TGGTATTTTTGGCGCAGTATTAGCATCATTACCTGCGGTGAAAACTAAGATAGTAGCATT
TGACACAGCAGTAGTAGATTTAACAGATTTATCTTCAGATCCAGTAGATTTACTGTTTGG
GACTCAATTAGGAGGAGGAACAGATATCAATCGGGCACTAACTTATTGTCAAGGGTTTAT
TTCACAGCCTCAAGACACCATATTCGTATTAATTAGCGATTTGTACGAAGGTGGTAATCG
TCAGGAAATGTTGAAGCGAGTTGGAGGAATGGTTGTTTCTGGGGTGCAGTTTATTGCTTT
GTTAGCATTGAATGATGATGGCGCACCAATGTATGATCACAGGATAGCCGAAGCATTAGC
TGGTTTTGGTATTCCTGCATTTGCTTGTAGTCCTGATAAGTTCCCCGATTTGATGGCTGC
GGCTATTTCTCATCGGGATTTGGGAGAATGGATTAGGGAATGAAGTCTTTGCTAGAGTAA
ATTTATAGTCAAACAAAAAAATGATTATGTCTTCCCTTCCCGTAAATGATGCTCAAAATA
ATTTACAAAAGCTAATTGACCAAGTAGCAGAGGAAGGTAAACCAATTATAATTCAAGGCG
ATCGCGGTAATGCAATACTGCTTGCAGAAAAAGATTGGTCTGCAATTCAGGAAACTCTTT
ATCTGTTATCTATCCCTGGAATGGGAGAATCTATTAAAGAAGGATTAGATACTTCTATTG
AAGATTGCGATCAGGATTTGGATTGGTGAGTCAAGAAGAAGAGACTAATTGGCAGTTAGT
TTACACAAAGCAAGCACAAAAAGATGCAAAGAAGTTAGCTTCCAGTAATTTGAAGGATAA
AGCAGAAGAATTGCTTGCCGTTCTTGCAGACAATCCCTTTCAAAATCCTCCTCCCTATGA
AAAGTTAGTGGGTGATTTACAGGGTGCTTATTCTCGAAGAATAAATATACAGCATCGATT
GGTTTATGAGGTAATTGAATCCGAGCAAGTAGTAAAGATAATTAGGATGTGGACGCATTA
CGAGTAAGTTATAGCAATCACACTATAGCAGAATCATTTGCTGGTTTTGGTATTCCTGCA
TTTGCTTATAGTCCCGATAAATTTCCCTATTTGATGGCTGCGGCTATTGCTTGTAGGGAT
TTGGAAAAGTTTTGAAGTGTCAGTTTTGTTGGGTTTCGTTTCACTGCACCCAAGAACTAT
GTAGTGGTGGAATGCCGATCGCGAAAGAAAGACAGAACAGTGATAATTACCCCAACAATG
GTAATCTTAATTTTTATTCAAGTTGTTCAGGGCAATAAAAATTATGAAACCATTTATGTT
TGTCACAGATTTGGACAATACCTTTGTGGGAAATGATGAAGCTTTGGTAGAACTAAGCCA
AAAATTAAGTCAACACCGCCAAGAATATGGAACTAAAATTGTATATGCTACTGGGCGATC
GCGCTTTCTCTACCAACAACTAAAAGCAGAAAAAAATCTTTTAGATCCGGATGCATTGGT
AGTTGCTGTGGGAACTGAAATATATCTCAACGATAGTAAAATGCCTGATTCCCATTGGTC
AGAAAAACTTTCTGGGGGATGGAACAAAGAAGTGGTATTATCTACAACTGCTGATTTCCC
CGAGTTGGTTCCTCAACCAGACTCAGAACAAGGTGCTTTTAAGGTGAGTTTTTACCTGAA
AGAAGCCTATTCAGCAGAGGTTTTACCCCAACTAAAATCAAAATTGAATACAGCAGGGTT
AGACATAAAGTTAATTTATAGTAGCGGTATAGACCTTGACATTGTACCAATTTCCAGCGA
TAAAGGTCAGGCAATGCAGTTTCTGCGCCACAAATGGAATTTTGTCGCAGAACAAACGGT
GGCTTGCGGTGATTCTGGTAATGATATTGCTTTATTTACCGCAGGCGAGGAAAGGGGAAT
TATTGTCGGAAATGCCCGTCCAGAATTACTGACATGGCACTATGACAATCCTGCGGAGCA
TCGCTATCTAGCAAAAGATGTTTGTGCGGGTGGTATTCTCGAAGGTTTAAAGTATTTTGG
GCTGATGGAATGATTAGTTATCTCAAAGGTATAGTTGCTGGTATTCAAAACCATAGTGGT
AATCGCCATATTTTGACTTTAGAAGTCAATGGTATGGGTTATGATTTGCAAATTTCCGGC
AGAATGACGCAGCAGTTACCCAGTTCTGGGGGGGAAATTCAAGTTTTCACCCATTACCAA
ATTCGGGATGAGGTTCCGTTCCTCTACGGTTTTAGTTCCCCAGCTGATCGGGATTTATTC
CGCTATTTAATCAGTGTTAGTGGTATTGGGGCTGCTTTGGCAATCGCATTGTTGGATACC
CTGGAATTACCGGAATTGGTGCAGTCAATTGTCACTGGTAATGTGCAATTATTAATCCAA
GCTCCCGGTGTGGGGAAGAAAACCGCCGAGCGTATTTGTTTGGAGTTAAAGAGTAAGTTA
ATTGAATGGCGCAAAAGTGCTGGCTTTTTTGTGGCTACCGATGGCCCCGCCCCTGGTATT
TTGGAAGAAGTACAAATGACTTTGCTGGCTTTGGGATATACTGCCCATGAGGTGAGTCAT
GCCCTCCATTATGTCAGTGAAGAAATTGGACTGCCTAAAGATGCTTTTGTGGAAGAGTGG
ATTAAACAAGCGATCGCTCATCTTAGCAGTAGTGAAGTTAGCCAGTAAATCAGTTAGCCT
CCTTCGGAGGAGCTGCGCTAACAGTTATCAGTTATCTTCCCTCTTTCACTCCTTCCCTCT
TTCGCTCCTTCTTTCACTTCCTCACTCCTCTGCAAATGCCTAATCCCTATGCTTGGCTAG
AACAATCCCTAGAAACTATTCACCGTGCTGACTGGTATCGTTCGGTGAAAACTATCCAAA
GTAGTCCCGGTGCTACGGTTATCCTGGATGGGCAGAATGTGATTAATTTCGCTAGCAATG
ATTACTTGGGGTTAGCAGGGGATAAGCGGCTAATTGAGGCGGCTACAAGGGCAATTAGGG
AATTTGGTACTGGTAGTACTGGTTCTAGATTACTCAGTGGACACAGGGAATTACACGGTG
AATTAGAACAAGCGATCGCATCTCTCAAACAAACGGAGGATGCTGTCATATTTAGTTCTG
GTTATTTGGCAAACCTGGGTGCAATTACTGCCTTAGTTGGTAAGCGAGATTTAATTTTAT
CTGACCAATACAATCATTCTAGCTTGAAGAATGGCGCAATCCTTAGCGGTGCCACAATTA
TTGAATATCCCCACAACGATACGGAAACTGTAAGCAGGGAGTTACAACAAATAAGAAATA
ACTACCGACGCTGTTTAATTCTTACTGATGCTGTGTTTAGTATGGATGGAGATTTGTGTC
CCTTACCAGCACTATTAAGTATAGGGGAAGAATTTAGTTGTATGGTGCTGGTTGATGAAG
CTCATAGTACTGCAGTATTAGGGGAGGGGGGTACAGGTTGTGTAGAGCATTTCGGCTGTA
CAGGAAAACAACTAATTCAGATGGGAACCTTAAGTAAAGCCTTGGGTAGTTTGGGGGGGT
ATGTAGCGGGAACTCAAGCCTTGATAGATTTTCTCCGCAATCGTGCTCCTAGTTGGATTT
ATACCACAGCATTGCCACCAGGGGATACAGCAGCAGCTCTGGCTGCCATTGAAATAGTAC
AGCAAGAACCCCAACGCCGCAATCAATTATGGGAAAATGTGGCTTATTTGAAACAGTTAG
TCCAACAAGAGTTACCCAATTTGAAATTATTACCTTCAGAGTCTCCTATTATTTGTTTTC
AGTTAGCAAATGCAGGGGAAGCTGTGCAGGTAGGGAAACAATTGATCTCTGGGGGGATTT
TTGCTCCAGCCATTCGTCCACCCACAGTTCCTACTAGTCGCATCCGGATATCTCTGATGG
CTACTCACCAAAAGGTGCATATTGAAAAATTGGTGAAAGTTTTGGTTGATATTCTGTAGG
ATAAAAATTACCAGAAGTGCAGCGAGAGAGTGAAAGCCCTTGAGAAAGAGCAACACAGTT
GCGTGTTTCGTTCTTTAGACAGGGGATGAAACCCGATACGGTGGGATTTATCCCACAGTC
CCCACAGGGTGAGCGAAAAAAATGTGGGATGTGTGGGGGGTGCTTTGACTCACCCCACCC
GGATTTATATCTGGGTGACAGCTAAAAAAAAGCCTTCGCGACGCGGTTTTAACCCGTCCC
GTAGTATCCTTTTAGAATCCCCTCGCCTTCAGGCAGAGGAGCAGTCAAGAATGGCTTTTA
TGAAAAATCTAATTATGCAAATTGCCACAGTTGCGTTTGCTACATCTGGGTTGGTGTTCG
GGACAATACAAACTGCGGAGGCTCTAACGTGGAGTTGGAGTTATTCTGGTGATCAAATAG
AAGCAAGTGGAACTTTCATTACCAACAATACCCCTGATGAGTTGGGATTTTATCTGATTA
CTGACATTACTGGTACGCGAAATGGTGAAACAATTACTGGTTTACAAACTACCGGGACTT
CCATACCAGGAAATGAACCTTTTGAGGTTGAAAATTTAATTAGTCTGAATAATCAACAAT
TAACAGGTGATGGTTTTGGTTATTCCACTTCCGGGGGAAACTTTATTAATGTATTTTTTG
CCGATTTTTTAGATCCACCAGGTTATTTCGAGGTTTTTTCTGCACCTCCAATAATACCAG
GTTTTGAAAATTTAGGAGCAGAAGATAGTGAGTTACCCATTAGTTTTTCTCCAAGCCCGG
TTCCTGAACTCACTAACAATCTCAGTCTATTCACTCTAGGAATTGTAGGTGTAGTTTCAA
CCCTCAAGCTCAAAATTAAAATCTCCAAATCTACAGAAAAAGACTGTATTTTGGAAAAAG
CGTGATTTATAAGCCAATACGTTTCAGTTAAGAACAATGGTATGATTGACTCCAAATCCT
TATTCTCATACCAATTCAAATAATGTTTGCAACATATAAATTATTCGTAAGGGCACGGCA
CCACTAAGATACTTTTATATATTGAAAGATTGTGGATGTTCCCTACCTATCTGTCCCATT
CTTTTTTAAAAATGGTATCACGTTATTTATCAATTTCTCTAACTTCAAAAAACATGGGCG
AACCATGCGTTATTACTTATTACTTATTACTTCTCTTTCTAGTGCCATTCCTGTTGCAGA
GTAATTCCACGACTTTCCATAGTTTGTCCAAACAAGTCTGTTGTTAATGATGCTTCTACA
GGTGCAACACCTGGTTTTTTCAGTTTACCCTCAAGTATTAATTGGGCAACACTACCAGTT
CCACAGCCAGCAGCGATCGCAGTATTTTCATGGACTAAGTTAGAACTATAAATACCTTGC
TGTCCATCTTTGATTCCCGTAACTTCTACACGCATAGCTATACCAATACCACTAAATTTA
TCAGTAATATCAGTCATCAAGTGGCTAATGTAAGATAGAAATTCTATCCCTTGGGGATTA
CGTATCCATGATTTAGGAAATATATTGGCAGTTATCCAAGTCAAGCGATTGTAAATATCG
GGGACTGAGCCAAATTTGGTAATTACACTTTTGAGATTGGGGAAAACAAGAGGTAGAGTG
AATGTCTCGGGTACATCGTACCAATAGACTCCACACTGTCCATAGGGAGCAGGAAAAGTT
ATATTTTCCCTGACTGTATATGGTTCAATTAACTGCCATTTACCATCTATCCAAGCTGTA
AAAGAATTTTGCAGACCCAAAAAAGTTGTTCGCATTACCGTTACTCCAGCACCACCGGAG
CCAGCCACAACATAACTCAAGTGTAGGGTTTCGGCAGTATCAAATTTTTCTATGCACTGC
CGCGCCATACTGTTGGAAATACCAGGGAAAACGCCGGTGCTGATAATTGCTGTTACTCCT
GCATCGACAGCTTGCTGATCATATTTTAAGGCTTTGCTGATGTAAGAGCGTTGGTCGCAA
ACATCAATATAATTAACACCCTGTTGAATACAGAATTGTAATACATCGGTGCTGCGATAA
TCAAAAGGGCCTGCACAGTGAATCACAAGATGGGCAGATGCGATCGCTTGTCGTAATTTT
TCTGTATCTGCTAAGTCCAAAGCCAGATATTGTATGGAGTCATTGTCAATTTGTTGGTAG
GGGGTGCGTCCGGTTACAATAATTTCTGCCTGGGTGTGGGTAGCAATATCACGGGCTACA
CTACCCCCAATCCGTCCCCTACCACCGAGAATCAAAACTTTGTCTTTCATCATCTAATGG
TAGATTGAGGTAAGTTTACAGAGAATAGTGAGTGAGTATGAGCCAAGGTAGTAATGTATG
CAATGATTTTAAAGAATTTGAATATCAGGGATGGCAACAATCAGCTGAACAATATCATAC
ATCTTTTGGCAAACTCACCAGCCAAACTATTGAGCCTCTCTTGGATGCCGTGGAGGCAAA
AGAGGGGAAAAAACTACTTGATATTGCCACCGGACCAGGTTATGTTGCAGCAGTTGCCCA
ATCGCGACAATGTCGGGTTACAGCCTTAGATTTTTCCGAAGCAATGTTGCATAAAGCTCG
GCAAATTCATCCTCAGATAGAATTTGTGTCCGGTGATGCCGAATCTTTGCCCTTTGACGA
CTGTCAATTTGATGTGGCGGTAATGAATTTTGGGATCTTACATTTAGCTAACCCAGAAGC
AGCAATTGCTGAAGCCTTTCGCGTCCTCAAGCCCCAAGGCAAATTTGCTTTTACTTCCTG
GGATTTACCAGAAAATTCGACTGCTTTTCAGATTATGATGGATGCCATTAAAACCCATGG
GCAAGCAGAGGTTTCCCTTCCCGAAGGGCCGGCTTTTTTCCACTTTAGCAATCCCAATAC
CAGCATCAAAACCTTACAAAGTGTGGGATTTGCCAATCCCCAAGTGCAAACAATTTATTT
GAAATGGGAACTAGAAAACCCAGAAGAGCTATTTACCGCTTTTTATCGAGGTACAGCTAG
GACAGGGGGTTTACTACGCTCTCAAACTCCCCAATCCTTAGAAGCTATCCGAATAGCTGT
AAACAATGCAACATTGGCATACAAACAAAATGATCAACTGATTATACCCATGGCAGCTAT
GGTGAACTCAGCCCAAAAACCCACAAATTGATACTGCAAACTATAGCAATGGACAATTAG
TTAGGACAGTATTGTTCGACTCAACAAGGACTGTCATCGAAGAGGCAGGGGAGCAGGGAG
CAGGGAGCAGGGGAGAAACCCCATGAGCGACTGCGGAGGGCTTAAAATAGCGATGCAGCG
CGCAGAAAGGGAGTTTCCTCCATGAGCGACTGCATCAAGAAAGGAATTATTGAGAAAGAG
TGCTTATGCATCGCGGCACAATTATTTCTAATTTTTCCACAAATAAATTTCT
>CalSC01_contig69372
CCCAAAGCATATGCTGCACTACTACGCACAGAGAAGTCTTCATCTTCTAGAAGTTTAATT
AATCCTGGTACTGCGGCATCAGATTCTATCGCTACCAAAGTATCTGCTGCACTACTACGC
ACAGAGAAGTCTTCATCTTCTAGAAGTTTAATTAATCCTGGTACTGCGGCATCAGATTTG
ATTTTTACCAAAGTATCTGCTGCACTACTACGCACAAATAAGTCTTGATTTTCTAGAAGT
TTAATTAATCCTGGTACTACGGCATCAGATTTGATTTCTACCAAAGTATCTGCTGCACTA
CTACGCACAGAGGAGTCTTCATCTTCGAGAAATTTAATTAACTCTGATACTGCAGCATCA
GATTTACTAATTCCTAACAACCTAAATTCCAATAATTTAGGAAAATTTAAATCAGTAATT
AACTTAACAGTTTCCTCCTGCAATTGTGGTTTAACTTCTCCTGCTAACCTTGCGCCTAAT
TGCCAATCTGCCGCCAATGCCAACTTAACCACATGCACCGCTTCAGATTGCTTCTCTACC
AACTGCATCATCAAAGCTACAGGTTCCGTCCACTTCAAATAATTCAAATAATCCCACTGC
AATTGCTCATCACTCAGTTTTGGTAACTCCTGCAATAACCTTTCTGCAGCGTAATATTCT
TGTAGCAGTTGATGGCGAAACTCGATTTTATTTTCCGTTCCTACTTGAATCAGATGATGG
TTGAGTAAGTCATCTAACCATACTTCTGCATTCCTTGGCTGATGATAATCTTGCTGTTTG
AGAAACTGCGTCAAAATATCCCTAGCTTGTTGCTTGGGGATAGCAACGAGAATCTCCGTT
TTTGATTCCCCCTGCGTCATCACCCAAGCCAAATGCTGTAACAAGCGCCTCCACCAACGA
CGAGATTCATCTGATACGGGGATATCTTGTTTCAGATTAGTGTTGTAAATTTCCGTGAAG
CGACGAAATACCGAACCCAAATTAGCAGGTACTTGATTCTGGTTATCCACAAACACTGAA
CAAAGCATCCATAACAGCAGAGGGGTTTCTCCCAACTCCCGCAAACGTCCCTCTAACTGC
TTTAACATCTCTTCCTCTTGTTCCGGGAGATATCTACAAACAAACTCCCGCATCTGTTCT
TCACTCAGGGGTTGCATTTGCAGCTTGTTCTCAATTCCTAAATCACCACCCACTCCCAAG
TCTCGCGTGGTGAATACCATCGGTGTGGTGTTGCGGTAGTCTTGACGGAACTTGTGTAAA
TCCCCCCGTGCTGCTTCTGATGGTAATTCGTTCACCCCATCCACAAGTAATAAGAATTGT
CCCTCAAACAGCAGTTGTTCTATCTCGCGAGTTGACAACAATATTTGATGGCGTTTGAGG
AAGTCGCGGATTAAATCGAGGATGGAGGTTTGGTAATAACGCAGTTCTACGAGGACGGGA
ATAGCTGCGTTATTCACCGAAACCGCCAAGGAATCAATCCCCTGGCTCATAGCCGAAGTC
CGTTGAAACTGAGTATGAGCAGGGGATTCAGTCGTCTTGAGACGATTTTCCCTGTTAGCC
TGGAAATTCATTTCCAGGTGGGTTTGGGCTGATTCCAACAGCAACCTTACCAATGCTGTA
GATTTACCTGAGCCAGGACGACCAATTAATAATACATGCTTTTCAGCATATTTACGTAAG
CCATCCAGAACAGTTAACCGTTCGATTTGTTCTTGCTGTTCTTCCGTACTTTCTTTCTCT
GGCTTAACCGTCTCCACCATCAAATTATGAAGTAGGGGAAATGGCTGTTTTGGCTCATTC
TGTTGCTGACTCACCACATCTGTCAGTGTATAAAAGCTACACCATTTAGCGTAAGTATCA
CAGATGGATTGTAGGTAAGGTTTCCAGTCCACTACTTTGATGAAGTTACAGCTGTAAAAG
TCAAAAAAGACGGTTTTGCTATGATATAGACGCAAGTCTTCTAAATCAAGTAAATCCCCT
ACCTGGAATACTAACCCAATAATATAGACTATTTGCGAGAATTCACTGAAATTATCATAA
CCAATTTCCCGCAGCGATCGCATCTCCAGCCTAGGGCACGGCCTGGTTAAGATCATTTGA
TAATCCCATAGATTGTCGATGCCGTGCCCCTACGGGATAATGCTAAAGTGGGCAATGCTG
AAAAACAATGGTGCGTTTAAAACTATGGCAATGGATTATATTAATAATGCCGATCGCAAT
TATTATCGGCTTTTTATTATTAGCAGCAGGATGGCAAATCCATAATTGGGGTATCAATTG
GATTTGGGCGATATTTACCCTGATGCTGGTTGGTTGGCGGTGGTTACTAGTTACATGGAC
TAGTCCGGTGGTACGGGAATTAGAAACTGCGATCGCTCAAGTCAATCAAGAGTTGGCATT
TCAAACTACAAGTACAATCAGTATTAATACTGAAGAGAATACCACCAGTCAAGTAGAAAC
CGCATTGCAAGATATTCTTGTCAAGAGTCAAGGTGATCCATTGATTTGGGAAGATTGGCA
GACTTTTTGGCAACGATGTCAAAATTTAGTAGTAGCGATCGCCAATATTTATCACCCGGA
AGTCAAATACCCCCTCCTGAATATTTATATACCCCAAGCTTACGGATTAATTCGAGGAAC
GGTGGATGATATGGATCAATGGATGCAAAAATTATCACCCGTCCTCAATCAAGTCTCTGT
AGGGCAAGCATACCAAGCATATGAAGTCTACCAGCGTTTGGAACCGTCAGCCAGAAAATT
ATTGCAGGTATTAAATTGGGCACAATGGTTACTCAACCCCATAGCTGCGTTGGCAAAGAA
CGCTAGTCAAGGTTCTAGCGAACAAGCAACCCAGCAACTACTGGTAAATTTGGGTCAATT
GTTGCGAGAAGTCGCCCTGAGAAATTTGTGTCGTCAAGCCGTTGCTCTCTACAGTCGTGA
CACCTTACCAACCTTAGAATTGACAAACATTCCCGCCCAGCTACCAGAGACAAAAACCCA
AACCCTGCGAGAAATCCTCACCCAAGCTCAACCCGTGGAAGTCGTTGAGCAAAAACCCGT
TGATATTTTACTGGTGGGGCGCACGGGTTCTGGTAAAAGTAGCTTAATTAACACCCTATT
TCAATCAGAGAAGGCGGCGGTAGATGTATTACCAAGCACTGATAAACTTCAGAGTTATCA
CTGGGAAAGCCCAACAGGCGAAACCCTCACACTCTGGGATACTCCTGGTTACGAACAAGT
CAGCCGTGGAGATTTACGGCAGTTGGTTTTAGATTATGCCCATAAAGCCGATTTGCTGTT
ATTGATTAATCCGGCGTTATATCCAGCCTTGCAAATGGATATAGATTTTCTGCAAATTAT
TACCACAGAAGTTACCAACTTACCCGTAATTACCGCAGTTACTCAAGTCGATCGCTTGCG
TCCAATACGGGAATGGCAACCACCCTATAACTGGCAGTTAGGAGACTCCCCCAAAGAAAA
TAATATTCGCCAAGCAGTGGAATACCGGATGCAGGAATTAGAAAAATACTGCCAATTGGT
ATTGCCCATAGTTAATAATGATATAAGTATAGGGAGAGATGCTTGGGGCATAGATGCATT
ATCCTTGGGATTATTACAAGCGATCGCTCCAGCAAAACAATTGCGTCTGGCTCGCTTTCT
GCGGAACTTAGAGGCTCGTACAGTTGCTGCAGCCCAAATCATCGATCGCTACACCCTGCA
AATGGCGACTAGTGAAGGACTCACCGCATTACTCAAAAGTCCTGTTCTCCAGTTTATTTC
CACTCAATCCACCGGTTCTCCAGCATTAGGTAATCTCTTAGCACAGCAAATTTCTGTGGA
ACAATTACCCGTTGTCATTGGCAAGTTGCAAATGGCATATGACCTATTTTCTCTCTTAAA
TACAGCAGATAATCCGATAAAATTTGACTTATTAATCCTGTGGAAAATACTGACAAGAAA
GAATGGTTCTAGCGATAACTATGCTTGGGCATTTGGTCAAACCCTAGTGGAATACTGGAC
ACAGAACTTGACCATAGAACAACTCTACCAACGTTATGAATATTATAGTGCTACGGGCAA
GTAATATCATGTTCGGTTAAAGACTTATGGTTAAGACCGCAAGGGGGCAGGGTGCAGGGG
GCAGGGGGAGAGAAACAAAATCCAAAATCTAAAATCCAAAATCTAAAATTCATTTGATAC
TGTAAATGTAGTTCATGACCCTTTTTCTAAGCGAATAGTCAAAAGTGGCGATCGCATAAA
TTTAGGAAAAGGACACGAAATGGAATTTGTCAGTGCGCCTAACCTGCATTGGCCTGATAC
CATTTTCAGCTTTGATCGAAAAACCCAAGTCCTCTACACCTGTGATGCCTTTGGTATGCA
CTATTGTAGTGATGACACCTTCGATAAAGACCTAGAGGCGATCGAAGCAGATTTTAGATT
TTACTATGACTGCTTGATGGGCCCAAATGCCCGTTCTTTGTTGAATGCAATGAAGAAAAT
GGGTGAGTTAGGAGACATAAAAATCATTGCTAATGGTCATGGTCCTTTACTGTATCATCA
CCTAGATATACTCAGGGGATGTTACCAGAACTGGAGCCAAAAACAAGCCACAAAAGAAAC
CACCGTTGGTTTGTTTTATGTCTCCGAATATGGATATAGCGATCGCTTGGCACAATCAAT
TTCCCAAGGGATTCAGAAAAGTGAGGTGGGTGTAGAAACCATTGATATCGGCACCGCAGA
TGTGCAGGAAGTAAATGAACTAGCTGGTCGCTCTGCTGGTATCATCATTGGAATGCCACC
ATCAGATCATGTGGGGGCTCATGCGGCAATTAGTTCTTTACTCTCAGTTGTCAAGAATAA
GCAATTTATCGGTTTCTTTGAATGCTATGGTGGTGATGACGAGCCTATTGCCCCCCTACG
TAAGAGATTTATCGACCTTGGCATTAAGGAAGCTTTCCCTGCCATTAAGGTGAAACAAAT
ACCCGATGAACCTCTATTTAAGGAACTAGAAGAATCTGGCACAGATATGGGACAGTTGGT
GGTGCGCGCTCGCAACATCAAACAAATTAAGTCTATTGATGTGAATCTGGAAAAAGCCCT
AGGTCGCATTAGTAATGGACTATATATCATTACCACCGCTAAAGGTGAGAATAAGAGTGC
CATGCTCGCATCTTGGGTCGCTCAAGCTAGTTTACAACCCCTCGGCTTTACCGTTGCTGT
TGCTAAAGATAGAGCAATTGAATCATTCTTACACATAGGTGATCGCTTTGTTCTGAACGT
CTTGGAAGAAGGCAATTACAAGCAATTGAAGAAACACTTCCTCAAGCGTCTACTTCCTGG
TTGCGATCGCTTTGCTGGAGTCAATACCCAAACAGCAAAAAATGGCTGTCCTATTCTTAC
AGATGCTTTAGCATACATGGAATGTGAAGTCATCAGTACTATGGAATGTAGCGACCATTT
CATCATGTATTGCACAGTACAAGATGGTCGAGTTTCCAACCCTGAAGGACTAACCGCAGT
TCGCCATCGTAAAGTCGGTAACTATTACTAAGAAAGAGTTAGGGGTTGGTAGTTGATGGT
TGGTAGTTGATGGTTGGTAGTTGATAGTTAGGGGTTGGTAGTTGATGGTTGATAGTTAGT
TATTTTATCTCCCCATACTTCCCACACTTCCCACACTTCTTTCACTCCTTCCCTCCTTCC
CTCCCTCACTCCTTCCCTCCCTCACTGCTCATCTCATCCTTCACTTAAAAACATATGAAC
AATACCCATCCTCGTGACGTGCAGTATGTACCAATCGCCACTGACACTTTGGTATTGAGG
GCACGCAGTTGGACACGTTTGAGATTTGAAATCGAGTTTGCACGAGCTAAGGGTACTACC
GTCAATAGTTATATAATTCAAGGCGATCGCACTGCAATTATCGATCCCACACCAGAAACT
TTTGCCGAGATTTATTTAGAAGCATTGCGCCAGTGTTTGGACTGGAGCAAATTAGATTAT
GTAATTTTGGGTCATTTTAACCCCAACCGATTAGCCACCCTCAAAACTATTTTAGAAAGG
GCTCCTCAAGTTACTTTTGTATCTTCTGTCATTACTGCTTCCCATTTAAAAGAAGCTTTT
TCCGAACAGGAATTAAAGGTCTTAACCATGCGGGGTAAGGAAACCCTAGATTTAGGCAAA
GGCCATGTTTTACGCTTTATTCCTACCCCCAGTCCCCGATGGCCAGAAGGACTGTGTACT
TACGACCCTCAAACACAAATTTTATACACGGGTAAGCTATTTGCGAGCCATGTCTGTGGA
GATGAAATTTTTGATGAACAAGGGGAAACCCTTCAGGAAGATCAGCGATACTACTTTGAT
TGTTTAATGGCTTCCAATGCTTCCCATGTATTAGCAGCCTTAGAAAAAATTTCTGATCTC
CAGGTGAGAATGTATGGTGTCGGTCATGGTCCTTTGGTACGCTATGGTCTGATAGACCTA
ACCAAATTCTACGAACAATGGAGTCGCGCTCAAACCAAACGGGAAATATCTGTTGCCTTA
CTATATGCCTCAGCCTATGGTAATACAGCTACCCTGGCTCAAGCGATCGCTTTTGGACTC
AATAAAGGGGGAGCCGCAGTCCAATCCATTAACTGTGAATTTGCCGAACCTGACCAAATT
CGGGCAGCAGTAGAAAAAGCAGATGGTTTTATCATTGGTTCTCCCACCATTGGAGGTCAT
GCACCTACGCCTATTCATGGAGCATTAGGTATTGTCTTATCTATAGCCGATCACAGTAAA
ATAGCTGGGGTATTTGGTTCCTATGGTTGGAGTGGAGAAGCTTTTGACTTAATTGAGGGT
AAACTCAAAGAAGCTGGATATAAATTGGGCTTTGAGACTTTGAAAGTTAAATTTAAACCT
TCTGATATTATCCTCAAAGAATGCGAAGAGCTAGGTACAGATTTTGTTCAAGTCCTGAAA
AAAGCTAAGAAAATTAGGGTTCCTCAAACAGCCGCTACACCTATGGAACAAGCTGTTGGT
CGAATAGTTGGCTCAGTGTATGTACTGGCTGCGAATCAAGGTGATGTATCCACTGGCATG
TTAGGCGCTTGGGTTTCTCAAGCCACCTTTAATCCCCCAGGAATTACCATTGCTATTGGT
CAAGATAGGGCAGTAGAATCCCTTTTATATTCAGGGGGTAAATTTGTCCTGAATATTCTG
GCTGAAGGCAAACAGCAAGAATACATGAAACATTTTCGCCAGTCATTTGCACCGGGAGAA
GACCGCTTTGCTAAATTCTCCACCACTGTTGCTGATAATGGTTGTACTATCCTTTGTGAT
GCCTCAGCATACCTAGAATGTACTGTCCAGCAACGTATGGAATGTGGCGATCACTGGGTT
ATTTATGCGACCATTGATAATGGTAAATTGCTCCAGCCTGATGTTGTGACTGCCGTACAC
TATCGCAAGACAGGTACTCAATACTAGGTAAAATTGGTGTTGCTGATTGAAGGGATGATT
GTGCACAATTCGCAACAAAGTTGCAGGTCACAAAGAGGCAAGGGAGCAGAGAGCAGAGAG
CAGGGGGCAGGGAGCAGAGGAAAAAATAGCATTCCCCCTTGCTCAGAACAGCTTTTTCCC
TGCTTTTTCTGGTCAGCAACCATTCTATCCCCGCGATCGGCAACGCTATAAAATTATGAT
TTTGCTGACATAGTTTTTAGATACTGCGCCTCTAAACTCGCCTAGTAATGTGCATCTACT
TTTTGAGTATTAATACTTGGCGTTATATCTACGTAATATAGTATTGCGGATGAATTATAT
TCAGCAATTGTAACCAAGACAATTATTTATCAATTGTGCAATATTGAGCTTATATGTCAT
TAGTTAACACTTATTATTAGAGTTAATACAAAAATTTTAAATGTTGATATTATCTTACTC
TTCATATGAATAATCGTAAACAGATCCAAGTGAAATTTCCTCTCTGGGAATATCTCAACC
AACCTCTAATTCATCCTTATCAGAAACTAATTTTAAATCCCCGTCAATTTGCACTAGTTT
ACAGAGTAGAATTTCTCAATAAGTGTTTGGCAAAAGAATGTGATGCTAAAGGGCACTATT
AAACCAAGTA
>CalSC01_contig69757
ACCGTCCATGATTCTAACTCTGAATCTTGGGCAACTCTCTCTAAAATATAAACTGCTCCT
GTTCTAGTGACGACATTATCTGCACCAAGTTGAACGACGGCATTATTCAAGCGTTCTGCC
ACTAACTTTTCTTGAGCTAGCTGGGTATTTCTCATCCCTATATACATATTTTTGCTAGCA
GCATTATTATTTTCTTGGATGAATTTTAAACGCTTTGCTGCATAGTAAGCATGGATTATG
ACTGCTAACCCCAGAAATAATGTTGCTGTCGTATTTATCAGTTGATTTTTTTGTTCTATA
TTCTCTTTTGCTGATAATTCCTCTGTATGAGCAAATGATAACAAATATGCTGTGGATGAA
ATATTAAATACCACAGCAATTAACATTAACCACTTTAAACAAGCGTCTGTTAGTAGGTTA
GCAGACATAATAAGATTACTCTTCCCTAAAAATCGGTATTAATCTTTGTAAAATGGGATA
ACTACTATACCATATTTTTTTAAAATTCAAGAGATTATACAAGAATTAATTAATACATTC
TGATGAGGTCAAATTCTTGGGATTAATAATAGTAATGATAATTTTAATGAAAATTTTCCG
GATCGAAAAATAGACCAAAATTTTCTGTAGTTTAGGTATCTTGCCAATTGAGAAGACAAG
GATGGGCAGGATTACTATCCCAGAAGATGAGGTTATTTTTATTGTGGAGTTGTCTCAATA
TCTTGATGAAGCAGCTGTGAAAATTTAGCTCCCTCAGTTCTGCAAAAATTCGAGAAACTG
GATGCAGCTTATTGTATGGTAGTAATTTTCAGGATTTCCGGACAGTAATATTGAATAGAT
TTTTGAATTTTTGGTAATAAATTTAAATTTACAGATATATCATGATTCCCATGATCCACT
AAATTAATTTCTAGAGTATCTGGTGGCTTAAAAGCTACTAACTCCAGATTTTTATGATAC
TGTTTTATATAAGGTCTCATCTTGTCTAAAACTTGCTGTAGACGCTGAATTAAAGGCTCT
TTTGGAGCTTCTATCATTCTGTTGTCAAGTAGTAATTTGTATACCATTTTATCAATATCT
GTATGCAGTAACGAGGATATTGATTCTGGCTTAATATTCTCTATAAAATGGGTCAAAGCA
TAACCATGCAATGATTTAATTGCCATCTTTAAGTCTAAGACTACATCCTGTTGGCTTTTA
TCCCACTCTGCAATAATTGTTTCCAGGTATTCTATATCTTGTACTAATTCTTCTAGATTG
GTCATTAGTTAGTACTTATATTGTATAGAAGTTGTATTAGTGGTTGGTATTTTCTGTAGT
TCGCCAACCACTAGCACTGATATATAAATCAAAGGTAAATAATATTTACTGTATTTATGA
CTTTGATGACGGTGTAGTCATTTACAGAAATGTATTTTATTACCTTTATTCAGTAATGAT
AAATTGCAGCCTGTATCAAAATGACTGTCATAATTAGTCTTTTTGAGCACTCTTATATCA
TTAGTAGCAATACCTGAAATAAAATCAAGAATATAGTTTGACTAATCATTCACAGATTAC
TTCATTTTGAAGTCCTTGAGCAAAAATGGCATAATTGCTCCTGCGACTAAGCTAGAAACA
GTAATGGGAATACACAATGGTAATTTAAGTGTTCCTAGGGATACTAGTAATAATAAACCG
GCAATACTGGCAAGACAAACCTTTAAGGCAAAATCAACAGGATCCCGTAGTAGTTTACCT
TTCAAAAACAGTTTGGCCGAAAACCACCCAATTTCAAACATAATTCCTCCTATCTAACTC
CAAAGAAGCTGAGAATAAATAAACCTAAGATTATGGCAGGAATTACACCAGCTGGTGCAA
ACAAACTGCCTAACATAGCAGATAATTGATAACCTATTTCTTCTCCTGCTATAACCATGC
CGCTAATTGCACCACCAATCATTGATATCATGATCGCAATTAGCAACCATAACATTCCTG
TCATCAGATTAATGTCATCAAAAACAAAATGTGTGAGTGTATCAGTCATAATTAATTTAC
AAATTATAAGTTGTGAATTATCAGTTATTGAATATTCATAATTTTTTGATCAACTTCTTG
CAGTGCTTGGGCAACAATTTCCGCTTGTTCTACCTGTTTATATTTAGTAAAAATTGTCCA
TGCTTGTTGATAATAAGTACGTGTTTGTTTCAAATTTTGCTCATTTCCTATTGCTGGTTT
TTCCACATTATCTGGTAACTTAAATAAGGCATTGGCTTTATTGGCAATTGTATTGGCGTA
TTCTAGGGGTGTGTTTTGCAGATTACGCACTTTCAAGGCTTCATCATAAGCTGCGATCGC
TCGCAGTAAATAATCCACAGAATCCGTAGCTAGACATTGCAATGTATTACCCAAATTGTT
CTGTAACATTGCATACTCCCTAGGACAATCAGTTAAGTTGATGTGTTGCAATGCCTCTTC
AAAAGTCTCTATAGCTAGTGCTTGTTGTAAATCTTGCTGCTTGCCAGTCGTGGACATAGA
AATATGAGCGATGGCAATGTTGTTGTGCAATATGGCATACTCTTGAGGATAACGCTCCCA
GGTAAATATCTGTACAGCCTCCTGGTAAGCCTGGATGCTGTCAGTAATGCGTGCTAAATG
GAAGGGTACTAAGGACTGTAATACCAACCCCAAATTCATCTTTGCTTCCGCTACCTCTTC
CGAGGAAGCCAACTGTTGCAAAATCGGTAGCGCCTCTTCATAACCAACTTTTGCTTGCAG
CAGTAAGTCACTATCTACATCGGGAATTGACTGCAATGCACCCGCCATACCCACTTGAGA
GCGAGCTTTGAGTAAGGGATAATCCTCACCACTCATTTCATAAGCTCGGTAATATAAGGA
TACTGCATTCCGCAAATCCTTGGCACTTTTAGGCTTTTTTTGAAAACCTTGTGCTATCTC
AATGAGCATTTGAATTTTTTCTTCCGTTTTTACCGATTCCGATGCAATGGCTGCAATTGC
TGCCGTTACTGCTGCATCTGTAATGCTAGGGGTCATCACTCTCTTCCTCAAGGTGAGTAA
AGCAATTTATAAAATGCCCATTAGAACTAATAGAAACGCTGCAAAGCGTCTCATCCAGGG
CTATACACACCGTTTGATAGATGCTATGGAAAATAGGGGAACACTGGGTTAATTTCACAC
TCCGCCAGTCTGGAAACTCCCTTGACTCTTGTTTTACCTTGTGTTTCCTAATCCCGCCTC
TAGCACTCCCTTCACACCATTCACTTCACTTACATAATAGTTGTTAGCTAAACCAAAACC
ATTCTCGTTCAAAAATCCGAACAGCATATAAATGCATAACTGCTGTTTCAGCAACATAAA
ACTGAGAAAATCAACAAGATAATTTACTGTTTTGCTGTTGGGTATGTTAGCTAATACTCA
TAATTGCTCATGTACAAGCTACATTTAATATAAAACAATCAATTAATAAAATTCTAGGTC
AAAAATATAAGGATTTACAATATCTTTAAAGTAACTACATACTCTAGATTTGAATACAGA
TAAACAAAGATACATCTCATAAATGTAGTCATTTTTCAAGGATTGCTAGTCTATTGATTA
AATCATACAACTATCAAAATTACTATCAAGTTCTGTCAAGAACGGAAAATAAAAATTTTT
ATCTAATTTATTGGCAGGATTATGGATAATATGAGGATATAGGAATAAGTAACTATCGAT
AATAAAATAAATAGCAATATTTAACTTATGGGATGAGCATGTTAGGCAATAAAAGATAAA
TATAATGTTATTGGATAACTTTTTGTTTTGTCTTTAAAGTAACGATAATTATATTTTTTA
ATTTTTATTTAACTTATAGAAAATTTCAGCAAAAATGCATATGATAAAAGAACTAAAGAT
TAAAAAAATAATGAAGCTCTGCAATGTAAATCAATCCACAATCCACAATCCAAAATCTAA
AATTGAATGACTAACGTATTATGGTTGCAAGGTGGTGCCTGTTCCGGGGACACCATGTCA
TTTCTTAATGCCGAAGAACCCACAGCTTGCGATTTACTTGCTGACTTTGGCTTTAATCTA
CTTTGGCATCCATCTTTGGGAGTCGAACTAGGGGATAATTTACAAGCACTTCTATGGGAC
TGTGTTTCCGGGAAAACTCCTGTGGATATCCTCGTATTTGAAGGTACAGTAGTCAACGCC
CCTGATGGTACTGGGGAATGGAACAGGTTTGCCCATCGCCCCATGAAAGAATGGTTAACA
GACCTTGTTAAGGTGGCTAAATTTATCGTCGCCGTGGGTGATTGTGCTTCTTGGGGAGGA
ATACCAGCGATGGAACCTAATCCCAGCGAATCCCAGGGCTTACAATTCCTCAAGCGCCAA
AAAGGGGGTTTTTTAGGCCAAGATTTCATTTCCCAAGGGGGATTACCAGTAATTAATATC
CCTGGATGTCCTGCTCATCCCGACTGGATTTCCCAAATACTAGTAGCAATAGCTACTGGA
CGTATCGGAGATATTGACTTAGACGAATTACATCGTCCCAAAACCTTCTTTAGTACCTTT
ACCCAAACAGGCTGTACTCGCAACGATCATTTTGCCTACAGAGCATCTACCCAAGAATTT
GGCGATCGCACGGGATGTCTCTTTTATGACTTGGGTTGTCGTGGGCCCATGACTCATTCT
TCCTGTAACCGGGTATTGTGGAATCGGGTTTCCTCTAAAACTCGCGCTGGTATGCCTTGT
CTTGGTTGTACAGAACCAGAATTTCCCTTCTATGATCTGAAGCCAGGAACCGTCTTTAAA
ACCCAAACAATGTTAGGCGCTCCTAAAGATTTACCCACAGGAGTAAACAAGAAAGACTAT
GCCTTACTAACAGTAGTAGCCAAAAATACTGCTCCTGAATGGACAGATGAAGAGTTTTTC
ACCGTTTAATCATTAATTCTGTAGGAAGCCAAGCAATTTTGAGGAAATACCAAAAAATTA
GCTCCAAAAATGCTATTAATCCTTCTTTCAAGCACCTTCTTTTTAGAAGGTGCTCTGTTC
CTACACTCCACATTCTGTAGCAATAAAGTCCCGTTAACAAATAATCATGGCAATTCAAAC
ACTAGATATTTCGCCGGTTGGTAGAGTAGAAGGCGATTTAGATGTTCGAGTAGATATCGA
AGATGGACATGTAATTAACGCTTGGACTCAAGCAGAACTCTTCCGAGGATTTGAAGTTAT
TTTGCGTGGGAAAGATCCAAAAGCAGGATTAATTGCCACACCTCGTATATGTGGTATTTG
CGGAGGCTCTCACCTTACCTGTGCGTCTTGGGCATTAGATACAGCTTGGGGAACAGAAGT
ACCCCGTAATGCGATTTTGGCCAGAAACCTTGGTCAACTAGTGGAAACCATCCAAAGTAT
ACCTCGTTATTTTTATGGTTTATTTGCTGTAGATTTGACCCATAAAAATTATAGTAAAAG
TCCTTTCTATGAAGAGGCTGTTCGCAGATATACCGCCTTTACTGGCAAACATTATGAAAC
AGGTGTTACCGTATCCGCCAAACCTCTAGAGATTTATGCCCTTCTCGGCGGACAATGGCC
CCACAGCAGTTATATGGAAATAAGTTGGGGAATTGCTTATATAGTAGGGATTTGCCAGGA
TAGGCGTAATTATTCCCTGGCCTTTCCTTAAATTAGGCGATTTTCAGGTGGTATCTAGCA
GCAAATCCATTGATTTTTATCTGCTACAATTTATTTGGCTTTCTCAGGCATTACCTAATT
TTTCCCTAAACTGAGATTAGCGATAGGGCTTTGGCGTAAAGCTGAGTCCAAAAGGGACAC
GCTCCGCGAATGCTTATCGCATTTGGTGTATTGGTCTTGTTAAGTAGTGTTTAATATTAG
CCCTAGCCCAGCAACTTACCGCCACTGGACGACTAACACAATAAAGTTCTAGTGCATGGA
GGTTGTTATGTATTGTCTTGATGCTTCACAGAAGGTACTAAATGCATCATAAAGTCGCGT
TTACCTATTGTTGCTCCTGCCATACGCAGGATATTGTACGCTGTTGTTATATGGAAATAA
AAATTTGGCATCAGAAAATCATCTACATACGAAAGTCCAGATAATTCTGCGTATAGTCCT
TGTCCAAGATCGAGCCTGTTGATTTCTGACAGTTTAGAATCAGTAACATTGATACTTGTC
AACAATTCCTTAGTCGATGAAATGTGATCGCGCGCCTCAACAAGAGATGCAACATTGGGG
TTCAAGTTGTCTGCTGGCTCTCCTAAGCACCACAATGCGAAGTTACGGGGCTGATTGCAA
ACAAATGCTATTTGTGTGCCAAAAGGAAACATATCGGGTGCGATGCGACGCTGCAATAGA
GACTCTACATCATCTGCGAAATGACTCTCTGCTATCTCTAAAATATGACTCAACGTATCG
AGCCTAGAACTGAAGATATTTTGTAGTGCTATGATCTTTTGATTTCCCATAAAATTTCAG
TAACATGACTTGATAATGCATAACTGCTTCAATTATACGGAAATCAATAAGTCCTTCCTC
TTCCCCAAAATCGTCTAAACTCAAAGTGTCCGCCAAATGCCAACATCCTATGTCTCGCTG
GTTCAACACTGCTGGCCCATGTAAAGCCGACAAACACTATACGCTCTCAGCAACAAGTCG
TCTCCCCGACTTATCGCTGCTGATTGAACAAGAAAGTTATTTTGTCGTTCATGCACCGCG
ACAAACAGGGAAAACAACGGCAATGTTAGCCCTAGCCCAGCAACTTACCGCAACTGGACG
TTATGCAGCAGTAGTGGTATCCGTGGAGGTGGGAAGTGCATTTAATCATGACCCAGGTGC
AGCAGAATTGGCGATTTTAGGGGCTTGGTACGATACAATTTCCATTCGATTACCAGATGA
GTTGCAACCACCGGCTTTAAAGCCAGAGCAAAAAGCAGAACCCGGACGCAGAATTAGGTC
TTTTTTGCAGAATTGGGCAAAAGCTTCGTCCCGACCTTTGGTACTATTTATCGATGAAAT
TGATTCTTTGCAAGACCAAACACTAATTTCAGTTTTACGACAGTTACGAGATGGTTTTCC
CAATCGTCCAGAAAATTTTCCCTCATCCGTAGGATTGGTTGGCTTGCGGGATGTGCGAGA
TTATAAGGTTGAATCAGGTGGAAGCGATAGATTAAACACAGCCAGTCCTTTTAATATTAA
AGTCACCTCCATTACCCTAAGAAATTTTAACGCCCCAGAAGTTGCACAACTATACCAACA
ACATACAGAAGAGACAGGACAAATTTTCACTCCATCAGCAACAGCAACAGCCTTTGATTT
AACCCAGGGACAACCTTGGTTAGTTAATGCTCTAGCCAAAGAAGTTGTGGAAAAAATGGT
TAGGGATAGAAATACTCCTATTACTCATGAGCATATTTTACAGGCAAAGGAAATATTAAT
TGCCCGTCAAGATACTCATCTTGATAGTTTAGCCGAACGCTTACGGGAACCAAGGATAAA
AGCGATTATCGAGCCGATGTTAGCTGGTCTGGAATTGGGGGATATACCCAACGATGATAT
TCAATTTGTGATTGACTTGGGTTTATGTAAAATGCATCCCCAAGGTGGATTAACTATTGC
TAATCCAATTTATCGCGAGGTCTTACCCAGGGTATTAACAGTAACGCCAATGGCTTCTTT
ACCAGTGATTGCACCAACTTGGTTAAATCCTGAAGGTAAACTAAATAAAGATGCTTTATT
GGCGGCGTTTATCAAGTTTTGGCGACAACATGGGGAACCATTATTGAAAAGTACTAGCTA
CCATGAAATCGCTCCCCACATCGTATTAATGGCTTTCTTGCATCGTGTTGTTAATGGTGG
TGGAACCCTGGAAAGGGAATATGCGATTGGTAGTGACAGAATGGATTTATGTCTGCGTTA
TAAAGATGTCACGTTGGGTATCGAGTTAAAAGTATGGCGGGAGAAAAAGCGTGACCCACA
AACTGAGGGGATTGAGCAATTAGAATCCTATTTAGCCCGTTTGGGGTTGGATTTTGGTTG
GTTATTTGTGTTTGACAGACGTAAAAATGCCCTACCAATGGAAGAACGTTTATCCACTCA
GATTGTTGTAACGGAAAATCAACGCGCGATTACTGTGATTCGGGCATGAGTATTTTTAAT
TTTGTCAGCGATCGCATTTAAGGAAGTACAAGACAAGTAGTTAAGTATAATTATTTTCTT
TCTATTGAAATATAAACCTGGATTTTTATCAATATAAATACGCAAATAGTAATATATAAG
ATTTAAAAGTTACAGATTTATTTGGGTATATAAGTATTGATTTTGCCGTTCTTCTTTGCC
AAACGTCATTCGGGGCTGGGCGATCGCACTTCCCAGGATGTAAATGCAGGTTCTAAATGG
GTCACAATGTCCTCTCTTTTTATACCCCCAGCAATAAGAGTTTGGGTTAAGCTCTCCTCA
AAGTTGTCTTCTTCAATGATGATTTGCTGCTCTACTAAACGCGCATGAAACAGAATGGTG
TCCATCCGGCGTTGTTTATTCCAACCCGTTGCTAACACCAGAAAATGACCGGATTCAGTA
TCACAAACGGGATAGAGTTTGATCGCCTGTAAACGAGGTTGATTGACAACTGCTTCTTGT
ACCGTCTTTTTGAGAATGTCTGCATAACTCAAGGTTTGATCCATTGCAGAATAACCTCCT
GGCTGGGTTCGTAGACTAACAAGTTAATTTTGTTGCGCTGGACAGCTAACTGAAAAATTG
GCTTTTGAAAATGCTTGATAATGAATT
>CalSC01_contig69776
ATAAGAACTAAACTCCGTCTCCGGAAACAGGGTTGACTCCCCAAAAGAAGCTCCTACACC
CAAAGTTGTAATTAAATTGCGATCGCTATCTAGTAATCTGGCTTTACCTGCCAAAATACT
ATAAATACCTGGTTTAGCTGTTGCATCACTCCAAAACTGTTTAGCTACAGGTGGTTCAAT
AACTTCTACAATTCCTAAATATGCTTGCAGTTCTGCTTCCGAAAGCGTCTTATCTAAAGT
CATTGCAATTTGTTGACCTAGCTGTCGCTGGGAAAACACTGATGGCATAAGTTTGTCTCC
AAGACAGAATTAGGTATAATGCACCCAAGCTGAAAAATATAGCGCTACGCGCAAGTAATA
AGTGAGCCATTGCGGTAGACGGTAAGCAAGAATAAATTTATATCTGGCTCTACAAGATTA
TTTAACTAACTCAAAGCCTGTAATGCTCCCAATCGCAGCTAAATCAAGCAATGAAAATCC
TGTAGAAACTGAGAAATAAAATCAATAAATGGTTTATTATTTATGACTCTGAATCAGATT
AAATGACAATGGTGTTTCTGTTTGACATCTAGATTGTAAGTCGTAAATTTTAATACTTCT
ATCTTCTTCTTTATCCATATGAATATTTTTATTTTCACTCCTTTGTCTAGTTGAAAGACC
CATTTTTTTCAATAATCGATTGATATGACGAGCACAAATATCAATCCCAAATTCCTTCAT
TAAATGTTTGCTCAACCATAGTGCAGTCCAAGATTTAAAAGGGTAGCCATAATCCCGAGG
ACTATTACTCACTAACTCCTTTAACCTTTGGAGATACTGTTCATTCACAAGCTTTGGTCT
ACCTACAGGACGTTCGTGCCATTTATGTGCCATCCCTGCTTGAGCAACTGCAATCCAATA
CCTTGCCATTTCCTGAGAACAGCATATAGTTTCACAAATATGAGCTTGAGATTTACCCAT
ATCCGCTAATAGCATAATCTCAATCCGACGACGATATTCCCGTTGCAAATCACTCTGTAA
ATTTTTGAGTAATTTCTTGCGTTGAAAAGGTGTTAAAAACTTACCTTCAGTAAATTCATA
GTTGGCAAAAATTCTGTCTAAGCTAGAAGATTGTGTCATAAATTTAACCCCTTATTTTCA
ATAAGATATAGGCAAATGCATCTATCACAGTGATAATTTTGCAATCATTGTTTTAGCATT
TACAACTGCATATTTTAATTAACCTATACAGGCTAATTCAGCTATGGAGATAATTTACAA
CTAACACCTATAGCCTTTTCATAATTGGTGATGTTCGAGTTTGGGCGCAGTATTTTTTCT
ATGAGAAGAAATAACGTCCATGAAGTGTCAGCTACATCATATTAATCATTGATGTCGCTG
CTCAATTGTATTCAATACTTTGTTTCTCTATTATCAAGACTGGATCTAAAAATATCGAGT
AAATTAATACCTAAACCTCCATATAATTTTAGTTCCACAATATTGTCTGGGTACAAATCA
AATTTTCATGTAACAAACCATATACATCTAAAAATCGGCATCTATTTATCCAAATAATTC
CCCTTGCTAATCTGGATAATAAATATTTGTACCTAGCCAATTAAAAAAAGTCCATAATAG
TAATTAATTACTCAAATATCGACCAATTCAAGTTTATGCTATTTATGTCAAGATTTTCTG
TGAAAAAAAATAATTCTTTACTTTAACTTTATAATAGTTTGATTGTATACATGTGACTGA
AATCTAAAAGTTCATCAATATCAAAATAATGGTAAAAAATGTAATTTCAATATTAATCAT
GTATTTGTTGTCACAAGGATTTTTCTTATAGCAGTATGTAATTAATTCTCACTTTTAAAA
TTAGTAGTAAATTGTTATTAAAAAAGAAGAATAGCATATGAGGCTACGGCATTTTTTTGA
GCAAATGTTTATGTTTGAGATGTAAGCAATAGTTGAGTATTATGCATAATCCTGATGAAG
GAATTGAGACAGTTGCTGAATTGATTGCTCGTTTGGTATACGAACATGAAGCTCGACAAG
CAGCCATAATCAAGAAGTTAAATAAATCAACTAAATCCGTAGCTTCACATCTACCACTTT
CCCCTCATCCACAACCACATAAGTAATACATTCCCGCAGCAGTCGTTTTTTATCTACAGG
ATTTTGGATACTTTGCCAAAATTCTCGGCTGCTGAAGGCGGATATAATCCTTTCTCGGTT
AATTAGCTGCACTTGGTTATTTTGTGCTTCTGTATCCAGCATCTCGGCAATTTGTAGACG
CAATCCCTCTTTAGCAGTCTCGATGGCGGGATTATTACCGGGAATAGATTCAAGGGTTTG
GAGTTGCGATCGCAGCTCCACTAATTCCTTGCTTTCTGTTACAGTCGTATTGGTATACTC
TCCCAATACAGAAAGCCGTTCTGCTTCCATGACTAAATAATCAATAATTTGGTCTTCTAG
CTGGAAATTGGTAATTGCTGTTTTATGATGGCACATACCATTTTTTAAATAGTAAGTGCA
TTGGTAATATGATTTAAATCTGTGATCTTTTTTAGATTGATAGGTAGAAACTTTCACAAA
TTTAGCATTACACTTGGCACAGAATATTAAACCCTGAAAAATATTGATTTTGTGTGATTC
CTTATCCCGATGTGATGCCCAAGCATTCTTTCTATTACTACGGATAATTGCTTTAATTTC
TTGGTGCTGTTGAAATGTAATTAATGCTCGGTCATCGTGGGTATTCCAAAAAACCTTAAT
ATCGTCAAAAGATTTTTTCGACCCATTTTCCTTAATTGTGTCATAGGGAGTGCCACCAGC
CAGCACAGGATTAGTCAACCAATCTCGAATACCAGTTGTAGTCCATCTGAGTCCAGAGTA
TGGGTAACGCAGCCCAGCATTAGACTTTTTATCTACTTTTTTATTTAATGTTTTTTGTGT
AAGCTGATCATCTTCATCAATAAAGTAATTACCTGATTTCCGGATATATTTTTCCGAACA
TTGTGAACTAATCCCAAATAACTCGTTTAACTTTTTGGCTGTTTGGGTACAACTGCCAAC
CTGATAAAATACTTTTAATATTAATTGTGCAACTTCAACTACTGATAGTTCTTGTTTTTT
ATCTATTAAACAAATACATGGATCATAATTCAAAATGTATTTATCTTCTTCAGTTTTATA
ACCAAATGGGGCATAAAAATTACTTTTCTTAGCTTTGCGTCTCAGTTCCCGTTCCTTCCG
AATTCGCAAGCCCAGCATTTTTACCTCATGCTTGGCTACATCTAAACGAATATCAACCGT
CAACTCCCCTCCCACTGAATCTAAGTCAAACGGATCATCAAGAGCGACTGGTTTAATTCT
TTTCTTTTGTAACTCGCTAATCAGTTGGTAAAAAATGACTTGTGATGCTGCAACTCTATC
TAATCGAGTAAATTTTAAAAATCTAATCTGATGATTTACTGAAAGTTCCTGGACTGCTTT
AATTAAATTCAGCAAGCCCTTACGGTCATGCTTAGTGCGTTTATCAATATCAAAAAATAT
TCTCCCAACCCCAGCATCTCTCAACCTCTGCATTTGCTTGAGAAGTGCATCTGTATCCTG
TGCTTGCTCGTCTGTTGAAACCCTCGCATAACCCCAAGACTCAAATTCCTCAGAACCCAT
ATAAAATTATACCAATTTCAAAAATGATTGCGACAGATGGAAAGACAGAAAAACTAATAT
AGTAACTCTTTCACAATCCAAAATCTAAAATCTAAAATCCAAAATGGTATCAGCAGAACC
CATACAAAATTATACCAATTTCAAAAATGATTGCGACAGATGGAAAGATAGAAAGACTAA
TATAGTAACTCTTTCACAATCCAAAATCCAAAATCCAAAATGGTATCAGCTTTGCGATCG
CAATTATATTTACTTGATACTATAAATGTAGCATGAACTAGGTTTTCCAGAAATTGCAAA
GCAATTTTGGAGGCTAAAACCGTAGCTCTGGGAGCTAACTGGAGAACATCTTCCACCAAA
CCACTATGATCTGGTTCTGTATGGCTAACAATTATGTAGTCAATTGCTTTGGGGTTAACC
AGGCTTTTGAGAGTGTTTAAGTACAGATCTCTAAATTTCTGGTGGGAGGTATCCACCAAA
ACAATTTTCTCACCTTTGATTAGATATGAGTTATAGGTCGTACCATTTTGTAATCCGAAT
TCTATATCAAAGCGATCGCGGTCCCAATCCAAAGAGCGAATCGCCGTTGTATTGGGAGCA
ATTTCGACAGTTTGGATAGTTAGTCGACGCTGGGCGTTCTCTGAGATCGCAACCATGAGT
TATCTCCGAGCACAAATCATTTGCATTTATTTCTATATTTATTGTGCCTGGAAATTTTGT
TTAAAGTTGTAGTAAAGACTATATTTACTTGTTGTAAAATGTATTCAAAATAGCAAATTT
TCAGCATCATTTTTAACTAAAAAATGCCATACAAATTATACGTTAATTCAGTTATTGGTT
ATCATAAATAGCTGCCGCGCGTCAATTTTAGTCTCTTGAACACGTCAGAGCTAAACCTCA
AGTAATATTACATAACTGTCACCAATAAAAAACGCAATCAGCTTAGTGGAGATAATGAAT
AGGATTTAACAGTTATAGTTGAGCTGACAAAACTATTTATATTTTCACAATTATCATGGC
ATACTGAATAAAGCAAATATATTTATTATTTTTTTACAAAAACCTGGAAATCAAGTGAGA
AGGTAAAAGCTAGAAAAAAAATTCAGATTAAATTTAATTCATCAGTAACTTAACTAATTT
TTCTGTAATGGGAAAACCAGTCTGACGTTCAAAATGGATAAACATTGGACTAGGATTTGC
TTCCAAAAATATGTATTCACCCGTTGGTTTTACACGCCAATCAATAGCAGTCCACTCTAA
CATAAATGCTTTGGCGATCGCTAAACATTGTTTTTTAATTGAGTCTGGTAATTCTATGGG
AATTAACTCAGCGTCCAAGTCTTCACGAAAATCGACAGATGGACTGCGAATTTCAGCTGA
ATAAACTGAATCTGCAATTACATAGCTACGGATATTAGTGCCGGGGATATATTCCTGTAT
AGTCACTGGAGCAAGGCTCAAAGTCATTTTTAGTCGTTGGGGTTCTAAATGAGCCTTGGT
GACAACTTGGGTATGAGCCCCACCGTAAACCGGCTTAAAAATAACTTTTTCGTAATTTTG
GCAAAATTCTGTAACTTGCTGAGGATTGTTACTAATTAGGGTTGGGGGAATCGTTGCTCC
TACTTGCCTTGCAGTACTGAGCTGTAAGGGTTTTTCTTTATGAAACTGGTATGCTTGCCA
AGAATTAATCCACTTGGTTGAACCGACTTGCATGAGGGTTCTCAATGTACTCATTGAATC
GTTGTATGCAACTCTCTGTTGACGGCTATCTTTGAATTCAGGGACGTAAACTCCAGAGAA
GGTACGCCAATATACACTGTGAATATTCTGGATATTGAGTTCTCGACCATTAGGTAAAGT
CAAGTATCCCAACTGTGTATTGGGTTGCCAAGATATCTGTAATTGCTTGGGAAATAGACT
TGTATCTAAATAATTTGCTGTTGCACCTGCTTGAATGAGAGCATTTTTAATATGAATCGC
ATGAGCATCTGAAGTGTTACCCAAAATTAAAATATTCATTTTAAATTTATATTTCCCCAG
CTATAGGGCTACGCGCAAGTAATAAGTAATAATTAATAATTAATAAGTTCACTGCTCATA
GGTTTCAGGGTTCAAGAATGTCCGCGCCCTAATTGCATAGTGCTAATAGATAGCTTCCCC
AGATGGAGCTATTGTGCTTAGTAATGCTAGAACAGAAATGCCAAGTATCCGAGGAAGATA
TTTTGCTTATGTTTTGTATATTTTGTCGTAGTTGCGATCGCTATTGAATCTAATAGCAAT
CTCCTCCCTCTTCACCTAATGCTAATGTTGTAGCTATTGGTCCACCATCTTCACATAATG
CTTTGGTAATTGGTGGTTTTATTGGTTTACAATCTCCTCCCTCTTCACCTATAGCTTCGG
TTGTATATATAGGGGGTTCTTTACATATAACGGGGAGAGGATAATAACATCCATCTCCTT
CTTCTTTACCCTCAATCGTGTAGATTGACAATCCTCCAGAAATAGATTCGGTCTCGTTGT
CTCCTAATTCTTCTACCACATCTTGTTCTAGCAAGTGAGATGGCAAATCAGAAATTTCCA
GCGCAAATGGGTGTTGCATTATACTAATTTAAACTCCTAAAATTCGCTATGATTCTTAGG
TTTTTAGCCTTGTCTCAAATCCTATGCTTTTTTCCCTGTGATTTCTAGGTAACTTTGGTA
GTAACAATGGTTCTAAAAAAATCTATCCAGATACAATTTAGACTGGATTAGTGAAATATA
AACAACATGGCATTTTGGCAATATTTTCTACAACAGCCAAAGTATATTTAGATCAATTCA
TGCTTTCTTGTACGATATGCTGATGGCTTTACATACCTTCTCTCAACTAGCCATTGAAAG
AATGGAAAACCACAGCAGTGCCACAAGCCTCTTGCTAATAATTTAAATATAAATCCCAGG
TTAACTAACCTGGGAGCTTTTTTGCATAATTAGTAACAGTTTTAACGAGGGAGTAGGGAG
TAGGAGTGTGGGAGTAGGGATGCCCCATACTTAAAAGTAGGGGATTTAATGTTGACGTTT
TGTCTGTCACCGCAAGCGCGCCTCTCCACCCAAATTTTCTTAACTTTCCACGGATAAATC
CGGGGGCTATGTCCTACTGACTTTTC
