# Supplementary material for: Surveying DNA Elements within Functional Genes of Heterocyst-Forming Cyanobacteria
Source: PLoS One. 2016 May 20;11(5):e0156034. doi: 10.1371/journal.pone.0156034 (PMC4874684; doi:10.1371/journal.pone.0156034)
Supplement: S1 File — Detailed information describing the genomes analyzed in this study, the interruption elements that were found in those genomes, and shared genes across the elements. (XLSX) [file pone.0156034.s003.xlsx]

## Sheet: Table A. Genomes
Table A. The RefSeq assembly accession numbers (for those in NCBI) or the IMG Genome ID (for those in JGI) for each of the 38 genomes of heterocyst-forming cyanobacteria that were surveyed in this study.
Heterocyst-forming Cyanobacterium	Order	Database	Accession
Anabaena circinalis AWQC131C	Nostocales	NCBI	GCA_000426905.1
Anabaena circinalis AWQC310F	Nostocales	NCBI	GCA_000426925.1
Anabaena cylindrica PCC 7122	Nostocales	NCBI	GCF_000317695.1
Anabaena sp. 90	Nostocales	NCBI	GCA_000312705.1
Anabaena sp. PCC 7108	Nostocales	NCBI	GCF_000332135.1
Anabaena variabilis ATCC 29413	Nostocales	NCBI	GCF_000204075.1
Calothrix desertica PCC 7102	Nostocales	JGI	2509887024
Calothrix rhizosoleniae SC01	Nostocales	currently unreleased
Calothrix sp. PCC 6303	Nostocales	NCBI	GCA_000317435.1
Calothrix sp. PCC 7103	Nostocales	NCBI	GCA_000331305.1
Calothrix sp. PCC 7507	Nostocales	NCBI	GCF_000316575.1
Cylindrospermopsis raciborskii CS-505	Nostocales	NCBI	GCF_000175835.1
Cylindrospermopsis raciborskii CS-506	Nostocales	JGI	2522125119
Cylindrospermopsis raciborskii CS-509	Nostocales	JGI	2522125118
Cylindrospermum stagnale PCC 7417	Nostocales	NCBI	GCF_000317535.1
Microchaete sp. PCC 7126	Nostocales	NCBI	GCF_000332295.1
Nodularia spumigena CCY9414	Nostocales	NCBI	GCA_000169135.1
Nostoc azollae 0708	Nostocales	NCBI	GCF_000196515.1
Nostoc punctiforme PCC 73102	Nostocales	NCBI	GCF_000020025.1
Nostoc sp. PCC 7107	Nostocales	NCBI	GCA_000316625.1
Nostoc sp. PCC 7120	Nostocales	NCBI	GCA_000009705.1
Nostoc sp. PCC 7524	Nostocales	NCBI	GCA_000316645.1
Richelia intracellularis HH01	Nostocales	NCBI	GCF_000350105.1
Richelia intracellularis RC01	Nostocales	NCBI	GCA_000613065.1
Rivularia sp. PCC 7116	Nostocales	NCBI	GCF_000316665.1
Scytonema hofmanni PCC 7110	Nostocales	NCBI	GCF_000346485.1
Scytonema hofmanni UTEX 2349	Nostocales	JGI	2507262016
Chlorogloeopsis fritschii PCC 6912	Stigonematales	NCBI	GCF_000317285.1
Chlorogloeopsis sp. PCC 9212	Stigonematales	NCBI	GCF_000317265.1
Fischerella muscicola PCC 73103	Stigonematales	NCBI	GCA_000317245.1
Fischerella muscicola PCC 7414	Stigonematales	NCBI	GCA_000317205.1
Fischerella sp. JSC-11	Stigonematales	NCBI	GCA_000231365.2
Fischerella sp. PCC 9339	Stigonematales	NCBI	GCA_000315585.1
Fischerella sp. PCC 9431	Stigonematales	NCBI	GCA_000447295.1
Fischerella sp. PCC 9605	Stigonematales	NCBI	GCA_000517105.1
Fischerella thermalis PCC 7521	Stigonematales	NCBI	GCA_000317225.1
Mastigocladopsis repens PCC 10914	Stigonematales	NCBI	GCF_000315565.1
Mastigocoleus testarum BC008	Stigonematales	NCBI	GCA_000472885.1

## Sheet: Table B. Elements
Table B. The 101 elements found in heterocyst-forming cyanobacteria and additional three elements in non-heterocyst-forming cyanobacteria. Direct repeat start positions are relative to the reference gene. The xis direction and location are reported as if the interrupted gene is in the positive direction. The length and GC content of elements that span multiple contigs (blue) may vary if additiona…
																		If Element spans two contigs
Heterocyst-forming Cyanobacterium	Element #	Interrupted Gene Symbol	Interrupted Gene Product	Direct Repeat Sequence	Direct Repeat Start Position	xis Locus Tag	xis superfamily	xis distance from element edge	xis location	xis direction	Element Length (kbp)	Element GC	Genome GC	GC Difference	Sequence Containing Element (Accession)	element start	element end	2nd Sequence Accession	element start	element end
Anabaena circinalis AWQC131C	#1	nifD	nitrogenase molybdenum-iron protein alpha subunit	TACTCCG	1357	131C_1156	tyrosine	1284	end	-	18.443	0.3563	0.37	-0.0137	KE384600	47031	28589
Anabaena circinalis AWQC131C	#2	hupL	uptake hydrogenase large subunit	AGCAGTTATATGG	592	131C_1121	tyrosine	263	end	-	>7.992	0.364054	0.37	-0.00594625	KE384601	203587	205154	KE384600	1	6424
Anabaena circinalis AWQC310F	#1	nifH	nitrogenase iron protein	odd assembly		310F_2885	serine	odd assembly					0.37	n/a	KE384689	odd assembly		KE384676	odd assembly
Anabaena circinalis AWQC310F	#2	nifD	nitrogenase molybdenum-iron protein alpha subunit	odd assembly		310F_2836	tyrosine	odd assembly					0.37	n/a	KE384676	odd assembly		KE384689	odd assembly
Anabaena circinalis AWQC310F	#3	nifH	nitrogenase iron protein	CCGTGAAG	429	310F_1894	tyrosine	109	end	-	7.754	0.3278	0.37	-0.0422	KE384676	61142	68895
Anabaena circinalis AWQC310F	#4	hupL	uptake hydrogenase large subunit	odd assembly		310F_2868	tyrosine	odd assembly					0.37	n/a	KE384676	odd assembly		KE384689	odd assembly
Anabaena cylindrica PCC 7122	#1		primase P4	AGTATATG	1145	Anacy_2120	serine	413	end	-	59.225	0.4114	0.39	0.0214	NC_019771	2477490	2418266
Anabaena cylindrica PCC 7122	#2		integrase family protein	odd assembly		Anacy_2144	serine	odd assembly					0.39	n/a	NC_019771	odd assembly
Anabaena cylindrica PCC 7122	#3		hypothetical protein	AGTAGT	862	Anacy_6026	serine	419	begin	+	39.998	0.3959	0.39	0.0059	NC_019773	72642	112639
Anabaena cylindrica PCC 7122	#4	nifD	nitrogenase molybdenum-iron protein alpha subunit	TACTCCG	1357	Anacy_2214	tyrosine	237	end	-	15.19	0.3499	0.39	-0.0401	NC_019771	2490117	2505306
Anabaena cylindrica PCC 7122	#5	nifD	nitrogenase molybdenum-iron protein alpha subunit	TATACCCTG	894	Anacy_2118	tyrosine	131	begin	+	74.986	0.4109	0.39	0.0209	NC_019771	2414668	2489653
Anabaena cylindrica PCC 7122	#6	nifH	nitrogenase iron protein	CCGTGAAG	429	Anacy_2116	tyrosine	109	end	-	5.736	0.3353	0.39	-0.0547	NC_019771	2407440	2413175
Anabaena cylindrica PCC 7122	#7	hupL	uptake hydrogenase large subunit	GCAGTTATATGG	593	Anacy_1762	tyrosine	120	end	-	20.842	0.4006	0.39	0.0106	NC_019771	2051506	2030665
Anabaena sp. 90	#1	nifH	nitrogenase iron protein	ACTCTACTCGTTT	143	ANA_C13501	serine	28	end	-	79.892	0.3586	0.381	-0.0224	NC_019427	3893223	3973114
Anabaena sp. 90	#2	nifD	nitrogenase molybdenum-iron protein alpha subunit	TACTCCG	1357	ANA_C13532	tyrosine	165	end	-	20.691	0.3424	0.381	-0.0386	NC_019427	3981255	4001945
Anabaena sp. 90	#3	nifH	nitrogenase iron protein	CCGTGAAG	429	ANA_C13510	tyrosine	109	end	-	5.885	0.349	0.381	-0.032	NC_019427	3973401	3979285
Anabaena sp. 90	#4	hupL	uptake hydrogenase large subunit	AGCAGTTATATGG	592	ANA_C11423	tyrosine	894	end	-	11.247	0.3757	0.381	-0.0053	NC_019427	1576390	1565144
Anabaena sp. PCC 7108	#1	nifD	nitrogenase molybdenum-iron protein alpha subunit	TACTCCG	1357	Ana7108_2785	tyrosine	120	end	-	58.034	0.427	0.39	0.037	NZ_KB235896	3232534	3174501
Anabaena sp. PCC 7108	#2	nifD	nitrogenase molybdenum-iron protein alpha subunit	TATTCCCTG	894	Ana7108_2847	tyrosine	132	begin	+	19.811	0.4002	0.39	0.0102	NZ_KB235896	3252808	3232998
Anabaena sp. PCC 7108	#3	nifH	nitrogenase iron protein	TCCGTGAAG	428	Ana7108_2850	tyrosine	108	end	-	8.955	0.3663	0.39	-0.0237	NZ_KB235896	3263265	3254311
Anabaena sp. PCC 7108	#4	hupL	uptake hydrogenase large subunit	GCAGTTATATGG	593	Ana7108_2755	tyrosine	120	end	-	3.79	0.3599	0.39	-0.0301	NZ_KB235896	3144035	3147824
Anabaena variabilis ATCC 29413	#1	nifD	nitrogenase molybdenum-iron protein alpha subunit	GGATTACTCCG	1353	Ava_3928	tyrosine	118	end	-	11.074	0.3905	0.41	-0.0195	NC_007413	4872417	4883490
Calothrix desertica PCC 7102	#1	nifH	nitrogenase iron protein	GGCGGTTTCGCTA	409	Cal7102DRAFT_03510	serine	62	begin	+	29.154	0.3736	0.3855	-0.0119	2509891660	2576264	2605417
Calothrix desertica PCC 7102	#2	nifB	nitrogenase cofactor biosynthesis protein	GAATTTAC	952	Cal7102DRAFT_03503	serine	69	end	-	2.285	0.3457	0.3855	-0.0398	2509891660	2568150	2570434
Calothrix desertica PCC 7102	#3	nifK	nitrogenase molybdenum-iron protein beta subunit	GTTC	1277	Cal7102DRAFT_00467	serine	51	end	-	64.812	0.3701	0.3855	-0.0154	2509891655	6150	70961
Calothrix desertica PCC 7102	#4	nifJ	pyruvate ferredoxin/flavodoxin oxidoreductase	GTCTTCAAAAGA	1110	Cal7102DRAFT_07832	serine	40	begin	+	6.208	0.3998	0.3855	0.0143	2509891662	2142499	2136292
Calothrix desertica PCC 7102	#5	nifH	nitrogenase iron protein	ACTCC	781	Cal7102DRAFT_03532	serine	71	begin	+	58.429	0.378	0.3855	-0.0075	2509891660	2605790	2664218
Calothrix desertica PCC 7102	#6	coxA3	cytochrome c oxicdase subunit I	TCACT	274	Cal7102DRAFT_02973	serine	60	end	-	12.15	0.3751	0.3855	-0.0104	2509891660	1997435	1985286
Calothrix desertica PCC 7102	#7	nifD	nitrogenase molybdenum-iron protein alpha subunit	ATTACTCCG	1355	Cal7102DRAFT_00422	tyrosine	176	end	-	>328.681	0.380882	0.3855	-0.00461832	2509891660	2665820	2989987	2509891655	1	4513
Calothrix desertica PCC 7102	#8	nifH	nitrogenase iron protein	TGGCTGA	92	Cal7102DRAFT_03508	tyrosine	120	end	-	1.906	0.3311	0.3855	-0.0544	2509891660	2574041	2575946
Calothrix rhizosoleniae SC01	#1	nifH	nitrogenase iron protein	GTGGCGGTTTCGCTA	407	CalSC01_3760	serine	138	begin	+	>21.937	0.40077	0.39426	0.00650934	CalSC01_contig69345	21875	1	CalSC01_contig00132	1	62
Calothrix rhizosoleniae SC01	#2	flv3B	flavin reductase domain-containing FMN-binding protein	TAGTTCATG	377	CalSC01_4808	serine	280	begin	+	>8.148	0.387203	0.39426	-0.00705688	CalSC01_contig69776	3940	1	CalSC01_contig69372	1	4208
Calothrix rhizosoleniae SC01	#3	nifK	nitrogenase molybdenum-iron protein beta subunit	TAG	1278	CalSC01_1389	serine	53	end	-	>20.077	0.388111	0.39426	-0.0061494	CalSC01_contig00132	3692	21713	CalSC01_contig01068	16608	14554
Calothrix rhizosoleniae SC01	#4	hupL	uptake hydrogenase large subunit	CACAGCAGTTATATGG	589	CalSC01_2817	tyrosine	115	end	-	>6.59	0.392903	0.39426	-0.0013574	CalSC01_contig69757	5582	8787	CalSC01_contig68560	1	3384
Calothrix sp. PCC 6303	#1		transposase	GGTACT	387	Cal6303_5631	serine	460	end	-	3.86	0.4422	0.4	0.0422	NC_019727	4602	743
Calothrix sp. PCC 6303	#2		arabinose efflux permease	TTA	523	Cal6303_1564	serine	242	begin	-	5.467	0.43	0.4	0.03	NC_019751	1839406	1833940
Calothrix sp. PCC 6303	#3	coxA2	cytochrome c oxicdase subunit I	TTT	255	Cal6303_2021	serine	60	begin	+	984.473	0.3952	0.4	-0.0048	NC_019751	2407697	3392169
Calothrix sp. PCC 6303	#4	hglE	polyketide-type polyunsaturated fatty acid synthase	AGGTAA	522	Cal6303_1693	serine	54	end	-	22.278	0.362	0.4	-0.038	NC_019751	2039332	2017055
Calothrix sp. PCC 6303	#5	nifH	nitrogenase iron protein	GTGGCGGTTTC	407	Cal6303_0394	serine	67	begin	+	188.847	0.3927	0.4	-0.0073	NC_019751	465954	277108
Calothrix sp. PCC 6303	#6	nifE	nitrogenase molybdenum-iron cofactor biosynthesis protein	odd assembly		Cal6303_0220	serine	odd assembly					0.4	n/a	NC_019751	odd assembly
Calothrix sp. PCC 6303	#7	nifD	nitrogenase molybdenum-iron protein alpha subunit	GGATTACTCCG	1353	Cal6303_0224	tyrosine	235	end	-	14.238	0.3601	0.4	-0.0399	NC_019751	275147	260910
Calothrix sp. PCC 6303	#8	hupL	uptake hydrogenase large subunit	CCCACAGCAGTTATATGGTG	587	Cal6303_0402	tyrosine	200	end	-	9.305	0.3953	0.4	-0.0047	NC_019751	484448	475144
Calothrix sp. PCC 7103	#1		NADPH-dependent FMN reductase	ATACCT	403	Cal7103DRAFT_00003030	serine	46	end	-	203.296	0.3864	0.39	-0.0036	NZ_KB217483	548754	345459
Calothrix sp. PCC 7103	#10	nifD	nitrogenase molybdenum-iron protein alpha subunit	TGCCTTGGATG	896	Cal7103DRAFT_00042020	tyrosine	96	end	-	1.669	0.32	0.39	-0.07	NZ_KB217478	2254452	2252784
Calothrix sp. PCC 7103	#11	nifD	nitrogenase molybdenum-iron protein alpha subunit	CAATCAAAGA	227	Cal7103DRAFT_00042040	tyrosine	120	end	-	1.75	0.3377	0.39	-0.0523	NZ_KB217478	2256871	2255122
Calothrix sp. PCC 7103	#2	nifH	nitrogenase iron protein	GTGGT	257	Cal7103DRAFT_00044010	serine	37	begin	+	94.962	0.4057	0.39	0.0157	NZ_KB217478	2473187	2378226
Calothrix sp. PCC 7103	#3	nifH	nitrogenase iron protein	GGCGGTTTCGCTA	409	Cal7103DRAFT_00042750	serine	62	begin	+	120.356	0.3837	0.39	-0.0063	NZ_KB217478	2378073	2257718
Calothrix sp. PCC 7103	#4	hupS	uptake hydrogenase small subunit	GTC	51	Cal7103DRAFT_00041060	serine	134	end	-	30.433	0.3712	0.39	-0.0188	NZ_KB217478	2124376	2154808
Calothrix sp. PCC 7103	#5	coxA3	cytochrome c oxicdase subunit I	TAAAGGTGGAAACC	732	Cal7103DRAFT_00055580	serine	44	end	-	20.807	0.3699	0.39	-0.0201	NZ_KB217478	3797020	3776214
Calothrix sp. PCC 7103	#6	nifK	nitrogenase molybdenum-iron protein beta subunit	GTTC	1277	Cal7103DRAFT_00041480	serine	62	end	-	28.764	0.3823	0.39	-0.0077	NZ_KB217478	2215522	2186759
Calothrix sp. PCC 7103	#7	nifJ	pyruvate ferredoxin/flavodoxin oxidoreductase	TTCAAAAGA	1113	Cal7103DRAFT_00006510	serine	37	begin	+	33.629	0.3864	0.39	-0.0036	NZ_KB217483	736187	769815
Calothrix sp. PCC 7103	#8	hupL	uptake hydrogenase large subunit	ATATTAG	106	Cal7103DRAFT_00041270	serine	34	end	-	14.684	0.4117	0.39	0.0217	NZ_KB217478	2155864	2170547
Calothrix sp. PCC 7103	#9	nifD	nitrogenase molybdenum-iron protein alpha subunit	TACTCCG	1357	Cal7103DRAFT_00041710	tyrosine	206	end	-	35.22	0.3699	0.39	-0.0201	NZ_KB217478	2252322	2217103
Calothrix sp. PCC 7507	#1	nifD	nitrogenase molybdenum-iron protein alpha subunit	ATTACTCCG	1355	Cal7507_0111	tyrosine	311	end	-	23.352	0.4024	0.42	-0.0176	NC_019682	83026	106377
Chlorogloeopsis fritschii PCC 6912	#1	nifD	nitrogenase molybdenum-iron protein alpha subunit	GGATTACTCCGG	1353	UYCDRAFT_06247	tyrosine	118	end	-	7.899	0.3518	0.415	-0.0632	NZ_AJLN01000143	8072	15970
Chlorogloeopsis sp. PCC 9212	#1	nifD	nitrogenase molybdenum-iron protein alpha subunit	GGATTACTCCGG	1353	UYEDRAFT_00081	tyrosine	118	end	-	7.899	0.3518	0.415	-0.0632	NZ_AJLM01000008	76091	68193
Cylindrospermum stagnale PCC 7417	#1	nifD	nitrogenase molybdenum-iron protein alpha subunit	TACTCCG	1357	CylstDRAFT_5431	tyrosine	423	end	-	9.321	0.3935	0.42	-0.0265	NC_019757	6107404	6116724
Cylindrospermum stagnale PCC 7417	#2	nifD	nitrogenase molybdenum-iron protein alpha subunit	TACCCTG	896	CylstDRAFT_5410	tyrosine	118	begin	+	8.617	0.4333	0.42	0.0133	NC_019757	6098326	6106942
Cylindrospermum stagnale PCC 7417	#3	hupL	uptake hydrogenase large subunit	AGCAGTTATATGG	592	CylstDRAFT_5455	tyrosine	119	end	-	6.823	0.3789	0.42	-0.0411	NC_019757	6139921	6133099
Fischerella sp. PCC 9339	#1	nifK	nitrogenase molybdenum-iron protein beta subunit	odd assembly		PCC9339DRAFT_03891	serine	odd assembly					0.4	n/a	JH992898	odd assembly
Fischerella sp. PCC 9339	#2	nifD	nitrogenase molybdenum-iron protein alpha subunit	odd assembly		PCC9339DRAFT_03888	serine	odd assembly					0.4	n/a	JH992898	odd assembly
Fischerella sp. PCC 9431	#1	nifD	nitrogenase molybdenum-iron protein alpha subunit	GGATTACTCCG	1353	Fis9431DRAFT_4159	tyrosine	118	end	-	9.271	0.3406	0.4	-0.0594	KE650771	4811296	4802026
Mastigocladopsis repens PCC 10914	#1	nifD	nitrogenase molybdenum-iron protein alpha subunit	GGATTACTCCGG	1353	Mas10914DRAFT_0641	tyrosine	226	end	-	12.694	0.4222	0.44	-0.0178	NZ_JH992901	700103	687410
Microchaete sp. PCC 7126	#1	nifK	nitrogenase molybdenum-iron protein beta subunit	GTTCT	1277	Mic7126DRAFT_0254	serine	52	end	-	36.195	0.4297	0.42	0.0097	NZ_KB235931	239631	275825
Microchaete sp. PCC 7126	#2	nifD	nitrogenase molybdenum-iron protein alpha subunit	TATTCCCTG	894	Mic7126DRAFT_0221	tyrosine	120	begin	+	5.876	0.4221	0.42	0.0021	NZ_KB235931	231670	237545
Nodularia spumigena CCY9414	#1	nifD	nitrogenase molybdenum-iron protein alpha subunit	TACTCCG	1357	N9414_15040	tyrosine	315	end	-	4.34	0.3797	0.41	-0.0303	NZ_AAVW01000003	102063	97724
Nodularia spumigena CCY9414	#2	nifH	nitrogenase iron protein	CCGTGAAG	429	N9414_15065	tyrosine	109	end	-	5.173	0.3681	0.41	-0.0419	NZ_AAVW01000003	109184	104012
Nodularia spumigena CCY9414	#3	hupL	uptake hydrogenase large subunit	AGCAGTTATATGGT	592	N9414_14930	tyrosine	119	end	-	7.549	0.3847	0.41	-0.0253	NZ_AAVW01000003	73105	80653
Nostoc punctiforme PCC 73102	#1		phospholipase D/transphosphatidylase	CTACA	1053	Npun_R2637	serine	18	end	-	72.656	0.4311	0.41	0.0211	NC_010628	3198696	3271351
Nostoc punctiforme PCC 73102	#2	nifD	nitrogenase molybdenum-iron protein alpha subunit	GGATTACTCCG	1353	Npun_F0392	tyrosine	118	end	-	23.723	0.3897	0.41	-0.0203	NC_010628	511393	487671
Nostoc sp. PCC 7107	#1	fdxN	ferredoxin	TATTC	289	Nos7107_3361	serine	48	end	-	41.21	0.3778	0.4	-0.0222	NC_019676	3842092	3883301
Nostoc sp. PCC 7107	#2	nifD	nitrogenase molybdenum-iron protein alpha subunit	GGATTACTCCG	1353	Nos7107_3373	tyrosine	118	end	-	8.575	0.3493	0.4	-0.0507	NC_019676	3888954	3897528
Nostoc sp. PCC 7120	#1	fdxN	ferredoxin	TATTC	289	alr1459	serine	47	end	-	59.428	0.4084	0.41	-0.0016	NC_003272	1776227	1716800
Nostoc sp. PCC 7120	#2	nifD	nitrogenase molybdenum-iron protein alpha subunit	GGATTACTCCG	1353	alr1442	tyrosine	118	end	-	11.289	0.3775	0.41	-0.0325	NC_003272	1711911	1700623
Nostoc sp. PCC 7120	#3	hupL	uptake hydrogenase large subunit	CACAGCAGTTATATGG	589	alr0677	tyrosine	115	end	-	9.435	0.3818	0.41	-0.0282	NC_003272	794972	785538
Nostoc sp. PCC 7524	#1	fdxN	ferredoxin	CTATTCACAGAAATATT	288	Nos7524_1241	serine	46	end	-	24.688	0.4423	0.42	0.0223	NC_019684	1422173	1397486
Nostoc sp. PCC 7524	#2	nifD	nitrogenase molybdenum-iron protein alpha subunit	GGATTACTCCG	1353	Nos7524_1212	tyrosine	118	end	-	15.85	0.3613	0.42	-0.0587	NC_019684	1386811	1370962
Nostoc sp. PCC 7524	#3	nifK	nitrogenase molybdenum-iron protein beta subunit	ATCGGTGA	469	Nos7524_1209	tyrosine	150	begin	+	5.618	0.3704	0.42	-0.0496	NC_019684	1370150	1364533
Nostoc sp. PCC 7524	#4	nifH	nitrogenase iron protein	TCCGTGAAG	428	Nos7524_1231	tyrosine	107	end	-	5.712	0.3501	0.42	-0.0699	NC_019684	1394473	1388762
Richelia intracellularis HH01	#1	nifH	nitrogenase iron protein	ATGCGGTGGTTTTGCTA	405	RINTHH_3080	serine	255	begin	+	9.147	0.3157	0.337156	-0.0214565	NZ_CAIY01000015	10856	20002
Richelia intracellularis RC01	#1	nifD	nitrogenase molybdenum-iron protein alpha subunit	TTACTCCG	1356	RintRC_2216	tyrosine	239	end	-	2.673	0.3554	0.391428	-0.0360283	CBZS010000430	14931	17603
Richelia intracellularis RC01	not on tree	nifH	nitrogenase iron protein	ATGCGGTGGTTT	405	xis gene not located on either contig					>12.994	0.409757	0.391428	0.0183284	CBZS010000660	772	847	CBZS010000430	1	12918
Rivularia sp. PCC 7116	#1	hupS	uptake hydrogenase small subunit	ATGTCAT	49	Riv7116_6196	serine	42	end	-	91.034	0.369	0.38	-0.011	NC_019678	7756636	7847669
Rivularia sp. PCC 7116	#2	nifK	nitrogenase molybdenum-iron protein beta subunit	GTTCT	1277	Riv7116_6219	serine	62	end	-	84.73	0.3655	0.38	-0.0145	NC_019678	7953571	7868842
Rivularia sp. PCC 7116	#3	nifH	nitrogenase iron protein	ACACC	781	Riv7116_6354	serine	74	begin	+	61.951	0.3701	0.38	-0.0099	NC_019678	8056757	7994807
Rivularia sp. PCC 7116	#4	nifD	nitrogenase molybdenum-iron protein alpha subunit	GTGGTCTGGTGA	777	Riv7116_6308	serine	43	end	-	8.813	0.3903	0.38	0.0103	NC_019678	7992035	7983223
Rivularia sp. PCC 7116	#5	nifD	nitrogenase molybdenum-iron protein alpha subunit	GGATTACTCCG	1353	Riv7116_6281	tyrosine	174	end	-	24.191	0.356	0.38	-0.024	NC_019678	7979299	7955109
Rivularia sp. PCC 7116	#6	nifD	nitrogenase molybdenum-iron protein alpha subunit	ATTCCCTGGAT	895	Riv7116_6305	tyrosine	211	end	-	3.347	0.3334	0.38	-0.0466	NC_019678	7983104	7979758
Rivularia sp. PCC 7116	#7	hupS	uptake hydrogenase small subunit	ACAAGAA	610	Riv7116_6198	tyrosine	114	end	-	1.828	0.2916	0.38	-0.0884	NC_019678	7848231	7850058
Rivularia sp. PCC 7116	#8	nifB	nitrogenase cofactor biosynthesis protein	ACTATGCAAGAA	170	Riv7116_6362	tyrosine	120	begin	+	1.868	0.3073	0.38	-0.0727	NC_019678	8063805	8061938
Rivularia sp. PCC 7116	#9	nifD	nitrogenase molybdenum-iron protein alpha subunit	CGATTA	227	Riv7116_6312	tyrosine	115	begin	+	1.735	0.3239	0.38	-0.0561	NC_019678	7994320	7992586
Scytonema hofmanni PCC 7110	#1		caspase domain-containing protein	ACTTATAA	838	WA1DRAFT_10544	serine	679	begin	+	>54.851	0.403096	0.415	-0.0119037	NZ_ANNX01000202	11217	1	NZ_ANNX01000081	64817	21184
Scytonema hofmanni PCC 7110	#2	flv3B	flavin reductase domain-containing FMN-binding protein	AACCTAG	373	WA1DRAFT_02505	serine	2791	end	-	47.484	0.4245	0.415	0.0095	NZ_ANNX01000031	60296	12813
Scytonema hofmanni PCC 7110	#3	nifH	nitrogenase iron protein	GTTT	152	WA1DRAFT_03849	serine	46	end	-	6.022	0.4236	0.415	0.0086	NZ_ANNX01000057	41897	47918
Scytonema hofmanni PCC 7110	#4	nifE	nitrogenase molybdenum-iron cofactor biosynthesis protein	TGAACC	558	WA1DRAFT_03874	serine	66	begin	+	9.549	0.4075	0.415	-0.0075	NZ_ANNX01000058	20259	29807
Scytonema hofmanni PCC 7110	#5	nifD	nitrogenase molybdenum-iron protein alpha subunit	TTACTCCG	1356	WA1DRAFT_03870	tyrosine	121	end	-	>19.141	0.424569	0.415	0.00956932	NZ_ANNX01000057	50146	52257	NZ_ANNX01000058	1	17029
Scytonema hofmanni UTEX 2349	#1		transposase (ISSoc8)	GGTAGG	324	Tol9009DRAFT_00005880	serine	396	end	-	4.082	0.4356	0.4121	0.0235	2507267907	33324	29243
Scytonema hofmanni UTEX 2349	#2	hupS	uptake hydrogenase small subunit	ATGTCATTTCTC	49	Tol9009DRAFT_00061200	serine	33	end	-	258.009	0.4119	0.4121	-0.0002	2507267910	680077	422069
Scytonema hofmanni UTEX 2349	#3	nifK	nitrogenase molybdenum-iron protein beta subunit	TCTTT	1279	Tol9009DRAFT_00060970	serine	53	end	-	16.039	0.3767	0.4121	-0.0354	2507267910	390307	406345
Scytonema hofmanni UTEX 2349	#4	nifD	nitrogenase molybdenum-iron protein alpha subunit	GGATTACTCCG	1353	Tol9009DRAFT_00060810	tyrosine	118	end	-	23.64	0.3913	0.4121	-0.0208	2507267910	365062	388701
Scytonema hofmanni UTEX 2349	not on tree		FAD-dependent oxidoreductase	GCTAAG	139	Tol9009DRAFT_00004090	serine	402	begin	+	1.301	0.3882	0.4121	-0.0239	2507267906	87754	89054
Non-heterocyst-forming Cyanobacterium
Chroococcidiopsis thermalis PCC 7203	#1		predicted integral membrane protein	GAATTG	134	Chro_3279	serine	73	end	+	3.877	0.4405	0.4447	-0.0042	NC_019695	3668489	3664613
Cyanothece sp. PCC 7822	#1		hypothetical protein	TCTATG	143	Cyan7822_6640	serine	305	begin	+	3.754	0.4102	0.399	0.0112	NC_014504	442	4175
Synechococcus sp. PCC 7502	#1	recQ	ATP-dependent DNA helicase	GGGAA	930	Syn7502_02805	serine	54	begin	+	47.683	0.4093	0.406	0.0033	NC_019702	2770351	2818033

## Sheet: Table C. Shared Genes
Table C. The seven gene groups that were determined to be shared by five or more elements. The genes found in an element are highlighted in red and the element variant they were found in is noted. The shared genes within each group that were found in a genome but not on an element are also listed. Those that were not found on an element, but may still be on an element that was broken by genome as…
	ATPase		Translation elongation factor G paralog		hypothetical protein		hypothetical protein		conserved hypothetical protein		band 7 protein		transposase
Heterocyst-forming Cyanobacterium	locus_tag	element variant	locus_tag	element variant	locus_tag	element variant	locus_tag	element variant	locus_tag	element variant	locus_tag	element variant	locus_tag	element variant
Anabaena circinalis AWQC131C	131C_1160	nifD 1355			131C_1119	hupL 590	131C_1163	nifD 1355					131C_1120	hupL 590
Anabaena circinalis AWQC310F							310F_1915						310F_1861
Anabaena cylindrica PCC 7122	Anacy_2207	nifD 1355			Anacy_1769	hupL 590	Anacy_2200	nifD 1355			Anacy_2203	nifD 1355
Anabaena sp. 90	ANA_C13529	nifD 1355			ANA_C11055		ANA_C13526	nifD 1355					ANA_C11425	hupL 590
Anabaena sp. PCC 7108							Ana7108_2800	nifD 1355	Ana7108_0470		Ana7108_2797	nifD 1355	Ana7108_2798	nifD 1355
Anabaena variabilis ATCC 29413							Ava_3922	nifD 1355	Ava_3926	nifD 1355	Ava_4641
Calothrix desertica PCC 7102			Cal7102DRAFT_00444	nifK 1280			Cal7102DRAFT_03638	nifD 1355			Cal7102DRAFT_08289
Calothrix rhizosoleniae SC01			CalSC01_1239				CalSC01_1267		CalSC01_2000
Calothrix sp. PCC 6303							Cal6303_0234	nifD 1355	Cal6303_0844
Calothrix sp. PCC 7103			Cal7103DRAFT_00041670	nifK 1280			Cal7103DRAFT_00041790	nifD 1355	Cal7103DRAFT_00071470		Cal7103DRAFT_00097070
Calothrix sp. PCC 7507							Cal7507_0102	nifD 1355			Cal7507_0529		Cal7507_1875
Chlorogloeopsis fritschii PCC 6912							UYCDRAFT_03671		UYCDRAFT_06245	nifD 1355	UYCDRAFT_04842
Chlorogloeopsis sp. PCC 9212							UYEDRAFT_03596		UYEDRAFT_00083	nifD 1355	UYEDRAFT_02422
Cylindrospermopsis raciborskii CS-505
Cylindrospermopsis raciborskii CS-506
Cylindrospermopsis raciborskii CS-509
Cylindrospermum stagnale PCC 7417	CylstDRAFT_5430	nifD 1355			CylstDRAFT_5457	hupL 590	CylstDRAFT_5427	nifD 1355			CylstDRAFT_5424	nifD 1355
Fischerella muscicola PCC 73103							UYGDRAFT_02170		UYGDRAFT_06336				UYGDRAFT_06367
Fischerella muscicola PCC 7414							UYIDRAFT_02293		UYIDRAFT_05586		UYIDRAFT_00107		UYIDRAFT_01881
Fischerella sp. JSC-11									FJSC11DRAFT_1667
Fischerella sp. PCC 9339							PCC9339DRAFT_03753
Fischerella sp. PCC 9431							Fis9431DRAFT_1919		Fis9431DRAFT_0983
Fischerella sp. PCC 9605									FIS9605DRAFT_01337
Fischerella thermalis PCC 7521									UYKDRAFT_01655
Mastigocladopsis repens PCC 10914							Mas10914DRAFT_0650	nifD 1355	Mas10914DRAFT_0647	nifD 1355
Mastigocoleus testarum BC008			BC008_13175						BC008_27040		BC008_42510		BC008_07625
Microchaete sp. PCC 7126							Mic7126DRAFT_3667		Mic7126DRAFT_4118		Mic7126DRAFT_1034
Nodularia spumigena CCY9414					N9414_14905	hupL 590							N9414_12298
Nostoc azollae 0708
Nostoc punctiforme PCC 73102							Npun_F0406	nifD 1355			Npun_F0409	nifD 1355
Nostoc sp. PCC 7107							Nos7107_2958				Nos7107_5382
Nostoc sp. PCC 7120					asr0682	hupL 590	alr1449	nifD 1355	alr1444	nifD 1355	alr0740
Nostoc sp. PCC 7524	Nos7524_1217	nifD 1355					Nos7524_1222	nifD 1355	Nos7524_1219	nifD 1355			Nos7524_1216	nifD 1355
Richelia intracellularis HH01			RINTHH_3110	nifH 405
Richelia intracellularis RC01			RintRC_2206	nifH 405
Rivularia sp. PCC 7116			Riv7116_6294	nifD 1355			Riv7116_6287	nifD 1355			Riv7116_3262		Riv7116_6282	nifD 1355
Scytonema hofmanni PCC 7110							WA1DRAFT_03869	nifD 1355	WA1DRAFT_08710		WA1DRAFT_06296
Scytonema hofmanni UTEX 2349	Tol9009DRAFT_00060800	nifD 1355					Tol9009DRAFT_00060750	nifD 1355	Tol9009DRAFT_00026790		Tol9009DRAFT_00060710	nifD 1355
Genes on an element	6		5		5		17		6		5		5
Genes not on an element	0		0		1		9		11		10		5
Genes possibly on an element	0		2		0		1		1		3		1
